# Supplementary material for: SARS-CoV-2 variants of concern surveillance including Omicron using RT-PCR–based genotyping offers comparable performance to whole genome sequencing
Source: Front Cell Infect Microbiol. 2022 Nov 3;12:960065. doi: 10.3389/fcimb.2022.960065 (PMC9670535; doi:10.3389/fcimb.2022.960065)
Supplement: Supplementary file 2 [file Table_1.xlsx]

## Sheet: Table S1
Virus name	Accession ID	Collection date	Submission date	Location
hCoV-19/Austria/A-LB1062/2021	EPI_ISL_12220136	2021-11-11	2022-04-22	Europe / Austria / Salzburg / Salzburg
hCoV-19/Austria/A-LB2258/2021	EPI_ISL_12220141	2021-11-19	2022-04-22	Europe / Austria / Salzburg / Salzburg
hCoV-19/Austria/A-LB2452/2021	EPI_ISL_12220142	2021-11-22	2022-04-22	Europe / Austria / Salzburg / Salzburg
hCoV-19/Austria/A-LB3597/2021	EPI_ISL_12220147	2021-12-03	2022-04-22	Europe / Austria / Salzburg / Salzburg
hCoV-19/Austria/A-LB4002/2021	EPI_ISL_12220158	2021-12-09	2022-04-22	Europe / Austria / Salzburg / Salzburg
hCoV-19/Austria/A-LB4601/2022	EPI_ISL_12220328	2022-01-03	2022-04-22	Europe / Austria / Salzburg / Salzburg
hCoV-19/Austria/A-LB4720/2022	EPI_ISL_12220408	2022-01-05	2022-04-22	Europe / Austria / Salzburg / Salzburg
hCoV-19/Austria/A-LB4814/2022	EPI_ISL_12220410	2022-01-07	2022-04-22	Europe / Austria / Salzburg / Salzburg
hCoV-19/Austria/A-LB526/2021	EPI_ISL_12220128	2021-11-04	2022-04-22	Europe / Austria / Salzburg / Salzburg
hCoV-19/Austria/A-LB5363/2022	EPI_ISL_12220419	2022-01-12	2022-04-22	Europe / Austria / Salzburg / Salzburg
hCoV-19/Austria/A-LB546/2021	EPI_ISL_12220129	2021-11-04	2022-04-22	Europe / Austria / Salzburg / Salzburg
hCoV-19/Austria/A-LB5556/2022	EPI_ISL_12220421	2022-01-13	2022-04-22	Europe / Austria / Salzburg / Salzburg
hCoV-19/Austria/A-LB5574/2022	EPI_ISL_12220423	2022-01-14	2022-04-22	Europe / Austria / Salzburg / Salzburg
hCoV-19/Austria/A-LB5781/2022	EPI_ISL_12220716	2022-01-17	2022-04-22	Europe / Austria / Salzburg / Salzburg
hCoV-19/Austria/A-LB5798/2022	EPI_ISL_12220717	2022-01-17	2022-04-22	Europe / Austria / Salzburg / Salzburg
hCoV-19/Austria/A-LB6016/2022	EPI_ISL_12220718	2022-01-18	2022-04-22	Europe / Austria / Salzburg / Salzburg
hCoV-19/Austria/A-LB6099/2022	EPI_ISL_12220719	2022-01-19	2022-04-22	Europe / Austria / Salzburg / Salzburg
hCoV-19/Austria/A-LB641/2021	EPI_ISL_12220132	2021-11-09	2022-04-22	Europe / Austria / Salzburg / Salzburg
hCoV-19/Austria/A-LB660/2021	EPI_ISL_12220133	2021-11-10	2022-04-22	Europe / Austria / Salzburg / Salzburg
hCoV-19/Austria/A-LB702/2021	EPI_ISL_12220134	2021-11-10	2022-04-22	Europe / Austria / Salzburg / Salzburg
hCoV-19/Austria/A-LB727/2021	EPI_ISL_12220135	2021-11-10	2022-04-22	Europe / Austria / Salzburg / Salzburg
hCoV-19/Austria/A-NN144/2021	EPI_ISL_12220098	2021-09-09	2022-04-22	Europe / Austria / Salzburg / Salzburg
hCoV-19/Austria/A-NN1702/2022	EPI_ISL_12220411	2022-01-07	2022-04-22	Europe / Austria / Salzburg / Salzburg
hCoV-19/Austria/A-NN181/2021	EPI_ISL_12220099	2021-09-16	2022-04-22	Europe / Austria / Salzburg / Salzburg
hCoV-19/Austria/A-NN1913/2022	EPI_ISL_12220420	2022-01-12	2022-04-22	Europe / Austria / Salzburg / Salzburg
hCoV-19/Austria/A-NN2237/2022	EPI_ISL_12220870	2022-01-19	2022-04-22	Europe / Austria / Salzburg / Salzburg
hCoV-19/Austria/A-NN410/2021	EPI_ISL_12220124	2021-10-07	2022-04-22	Europe / Austria / Salzburg / Salzburg
hCoV-19/Austria/A-NN862/2021	EPI_ISL_12220137	2021-11-11	2022-04-22	Europe / Austria / Salzburg / Salzburg
hCoV-19/Austria/A-NN965/2021	EPI_ISL_12220138	2021-11-16	2022-04-22	Europe / Austria / Salzburg / Salzburg
hCoV-19/Austria/A-NN995/2021	EPI_ISL_12220139	2021-11-17	2022-04-22	Europe / Austria / Salzburg / Salzburg
hCoV-19/Austria/A-NP1669/2022	EPI_ISL_12220329	2022-01-03	2022-04-22	Europe / Austria / Salzburg / Salzburg
hCoV-19/Austria/A-NP1729/2022	EPI_ISL_12220330	2022-01-04	2022-04-22	Europe / Austria / Salzburg / Salzburg
hCoV-19/Austria/A-NP1755/2022	EPI_ISL_12220409	2022-01-05	2022-04-22	Europe / Austria / Salzburg / Salzburg
hCoV-19/Austria/A-NP906/2021	EPI_ISL_12220140	2021-11-17	2022-04-22	Europe / Austria / Salzburg / Salzburg
hCoV-19/Austria/A-UB209/2021	EPI_ISL_12220148	2021-12-03	2022-04-22	Europe / Austria / Salzburg / Salzburg
hCoV-19/Austria/A-WM1696/2022	EPI_ISL_12220714	2022-01-14	2022-04-22	Europe / Austria / Salzburg / Salzburg
hCoV-19/Austria/A-WM918/2021	EPI_ISL_12220154	2021-12-06	2022-04-22	Europe / Austria / Salzburg / Salzburg
hCoV-19/Austria/A-WT2223/2021	EPI_ISL_12220143	2021-12-01	2022-04-22	Europe / Austria / Salzburg / Salzburg
hCoV-19/Austria/A-WT2482/2021	EPI_ISL_12220155	2021-12-06	2022-04-22	Europe / Austria / Salzburg / Salzburg
hCoV-19/Austria/A-WT2497/2021	EPI_ISL_12220156	2021-12-06	2022-04-22	Europe / Austria / Salzburg / Salzburg
hCoV-19/Austria/A-WT2528/2021	EPI_ISL_12220157	2021-12-06	2022-04-22	Europe / Austria / Salzburg / Salzburg
hCoV-19/Austria/A-WT2617/2021	EPI_ISL_12220159	2021-12-09	2022-04-22	Europe / Austria / Salzburg / Salzburg
hCoV-19/Austria/A-WT270/2021	EPI_ISL_12220126	2021-10-22	2022-04-22	Europe / Austria / Salzburg / Salzburg
hCoV-19/Austria/A-WT3164/2022	EPI_ISL_12220412	2022-01-10	2022-04-22	Europe / Austria / Salzburg / Salzburg
hCoV-19/Austria/A-WT3200/2022	EPI_ISL_12220418	2022-01-10	2022-04-22	Europe / Austria / Salzburg / Salzburg
hCoV-19/Austria/A-WT3477/2022	EPI_ISL_12220715	2022-01-14	2022-04-22	Europe / Austria / Salzburg / Salzburg
hCoV-19/Austria/A-WT351/2021	EPI_ISL_12220127	2021-10-29	2022-04-22	Europe / Austria / Salzburg / Salzburg
hCoV-19/Austria/A-WT538/2021	EPI_ISL_12220130	2021-11-05	2022-04-22	Europe / Austria / Salzburg / Salzburg
hCoV-19/Austria/A-WT587/2021	EPI_ISL_12220131	2021-11-08	2022-04-22	Europe / Austria / Salzburg / Salzburg
hCoV-19/Austria/BS/2021	EPI_ISL_12065274	2021-04-27	2022-04-15	Europe / Austria / Salzburg / Salzburg
hCoV-19/Austria/CV-AR-494/2020	EPI_ISL_11957161	2020-11-10	2022-04-11	Europe / Austria / Salzburg / Salzburg
hCoV-19/Austria/CV-KGR348/2021	EPI_ISL_8594350	2021-03-08	2022-01-11	Europe / Austria / Salzburg / Salzburg
hCoV-19/Austria/CV-KGS130/2021	EPI_ISL_11955104	2021-07-08	2022-04-11	Europe / Austria / Salzburg / Salzburg
hCoV-19/Austria/CV-KGS132/2021	EPI_ISL_11952478	2021-07-09	2022-04-11	Europe / Austria / Salzburg / Salzburg
hCoV-19/Austria/CV-NAN14/2021	EPI_ISL_11955064	2021-06-07	2022-04-11	Europe / Austria / Salzburg / Salzburg
hCoV-19/Austria/CV-PKV-3106/2020	EPI_ISL_11956000	2020-11-10	2022-04-11	Europe / Austria / Kaernten / Villach
hCoV-19/Austria/CV-PKV-3108/2020	EPI_ISL_11953544	2020-11-10	2022-04-11	Europe / Austria / Kaernten / Villach
hCoV-19/Austria/CV-PKV-3113/2020	EPI_ISL_11955889	2020-11-10	2022-04-11	Europe / Austria / Kaernten / Villach
hCoV-19/Austria/CV-PKV-3115/2020	EPI_ISL_11953610	2020-11-10	2022-04-11	Europe / Austria / Kaernten / Villach
hCoV-19/Austria/CV-PKV-3118/2020	EPI_ISL_11953638	2020-11-10	2022-04-11	Europe / Austria / Kaernten / Villach
hCoV-19/Austria/CV-PKV-4749/2021	EPI_ISL_11953684	2021-01-26	2022-04-11	Europe / Austria / Kaernten / Villach
hCoV-19/Austria/CV-PKV-4797/2021	EPI_ISL_11953736	2021-01-28	2022-04-11	Europe / Austria / Kaernten / Villach
hCoV-19/Austria/CV-PKV-5295/2021	EPI_ISL_11954720	2021-03-01	2022-04-11	Europe / Austria / Kaernten / Villach
hCoV-19/Austria/CV-PL47/2021	EPI_ISL_11955893	2021-04-12	2022-04-11	Europe / Austria / Salzburg / Salzburg
hCoV-19/Austria/CV-PL48/2021	EPI_ISL_11955907	2021-04-19	2022-04-11	Europe / Austria / Salzburg / Salzburg
hCoV-19/Austria/CV-RBV-4438/2021	EPI_ISL_11953893	2021-01-04	2022-04-11	Europe / Austria / Salzburg / Bad Vigaun
hCoV-19/Austria/CV-RBV-5060/2021	EPI_ISL_11953936	2021-01-12	2022-04-11	Europe / Austria / Salzburg / Bad Vigaun
hCoV-19/Austria/CV-RBV-5099/2021	EPI_ISL_11953968	2021-01-22	2022-04-11	Europe / Austria / Salzburg / Bad Vigaun
hCoV-19/Austria/CV-RBV-7781/2021	EPI_ISL_11954009	2021-03-30	2022-04-11	Europe / Austria / Salzburg / Bad Vigaun
hCoV-19/Austria/CV-RBV-7970/2021	EPI_ISL_11957164	2021-04-12	2022-04-11	Europe / Austria / Salzburg / Bad Vigaun
hCoV-19/Austria/CV-RBV-930/2020	EPI_ISL_11956898	2020-11-10	2022-04-11	Europe / Austria / Salzburg / Bad Vigaun
hCoV-19/Austria/CV-RPA548/2020	EPI_ISL_11955843	2020-11-10	2022-04-11	Europe / Austria / Oberoesterreich / Wels
hCoV-19/Austria/CV4738/2020	EPI_ISL_11955872	2020-11-10	2022-04-11	Europe / Austria / Salzburg / Salzburg
hCoV-19/Austria/CV4795/2020	EPI_ISL_11954032	2020-11-10	2022-04-11	Europe / Austria / Salzburg / Salzburg
hCoV-19/Austria/CV6603/2021	EPI_ISL_11957167	2021-01-11	2022-04-11	Europe / Austria / Salzburg / Salzburg
hCoV-19/Austria/CV6847/2021	EPI_ISL_11955692	2021-01-21	2022-04-11	Europe / Austria / Salzburg / Salzburg
hCoV-19/Austria/CV7070/2021	EPI_ISL_11954108	2021-02-02	2022-04-11	Europe / Austria / Salzburg / Salzburg
hCoV-19/Austria/CV7564/2021	EPI_ISL_11956026	2021-03-01	2022-04-11	Europe / Austria / Salzburg / Salzburg
hCoV-19/Austria/CV7609/2021	EPI_ISL_11957178	2021-03-01	2022-04-11	Europe / Austria / Salzburg / Salzburg
hCoV-19/Austria/CV7613/2021	EPI_ISL_11954126	2021-03-01	2022-04-11	Europe / Austria / Salzburg / Salzburg
hCoV-19/Austria/CV7615/2021	EPI_ISL_11954150	2021-03-01	2022-04-11	Europe / Austria / Salzburg / Salzburg
hCoV-19/Austria/CV7653/2021	EPI_ISL_11955777	2021-03-02	2022-04-11	Europe / Austria / Salzburg / Salzburg
hCoV-19/Austria/CV7695/2021	EPI_ISL_11957158	2021-03-03	2022-04-11	Europe / Austria / Salzburg / Salzburg
hCoV-19/Austria/CV7756/2021	EPI_ISL_11954172	2021-03-08	2022-04-11	Europe / Austria / Salzburg / Salzburg
hCoV-19/Austria/CV7843/2021	EPI_ISL_11955578	2021-03-11	2022-04-11	Europe / Austria / Salzburg / Salzburg
hCoV-19/Austria/CV7846/2021	EPI_ISL_11954194	2021-03-11	2022-04-11	Europe / Austria / Salzburg / Salzburg
hCoV-19/Austria/CV7980/2021	EPI_ISL_11954925	2021-03-17	2022-04-11	Europe / Austria / Salzburg / Salzburg
hCoV-19/Austria/CV9207/2021	EPI_ISL_11954901	2021-05-17	2022-04-11	Europe / Austria / Salzburg / Salzburg
hCoV-19/Austria/CV9292/2021	EPI_ISL_11955794	2021-05-25	2022-04-11	Europe / Austria / Salzburg / Salzburg
hCoV-19/Austria/CV9298_067/2021	EPI_ISL_2642050	2021-05-25	2021-06-22	Europe / Austria / Salzburg
hCoV-19/Austria/HUM2240/2021	EPI_ISL_11954264	2021-01-05	2022-04-11	Europe / Austria / Kaernten / Klagenfurt
hCoV-19/Austria/HUM2512/2021	EPI_ISL_11954288	2021-01-18	2022-04-11	Europe / Austria / Kaernten / Klagenfurt
hCoV-19/Austria/HUM2915/2021	EPI_ISL_11955891	2021-02-12	2022-04-11	Europe / Austria / Kaernten / Klagenfurt
hCoV-19/Austria/HUM3274/2021	EPI_ISL_11954318	2021-03-08	2022-04-11	Europe / Austria / Kaernten / Klagenfurt
hCoV-19/Austria/HUM3292/2021	EPI_ISL_11954342	2021-03-08	2022-04-11	Europe / Austria / Kaernten / Klagenfurt
hCoV-19/Austria/HUM3397/2021	EPI_ISL_11954362	2021-03-15	2022-04-11	Europe / Austria / Kaernten / Klagenfurt
hCoV-19/Austria/HUM3797/2021	EPI_ISL_11954695	2021-04-09	2022-04-11	Europe / Austria / Kaernten / Klagenfurt
hCoV-19/Austria/HUM397/2020	EPI_ISL_11955112	2020-11-10	2022-04-11	Europe / Austria / Kaernten / Klagenfurt
hCoV-19/Austria/HUM400/2020	EPI_ISL_11956460	2020-11-10	2022-04-11	Europe / Austria / Kaernten / Klagenfurt
hCoV-19/Austria/HUM464/2020	EPI_ISL_11955673	2020-11-10	2022-04-11	Europe / Austria / Kaernten / Klagenfurt
hCoV-19/Austria/HUM519/2020	EPI_ISL_11955508	2020-11-10	2022-04-11	Europe / Austria / Kaernten / Klagenfurt
hCoV-19/Austria/P-DR324.2/2021	EPI_ISL_12065405	2021-05-21	2022-04-15	Europe / Austria / Salzburg / Salzburg
hCoV-19/Austria/PKV-498/2021	EPI_ISL_11954837	2021-02-05	2022-04-11	Europe / Austria / Kaernten / Villach
hCoV-19/Austria/PKV-721/2021	EPI_ISL_11955624	2021-03-05	2022-04-11	Europe / Austria / Kaernten / Villach
hCoV-19/Austria/PKV-728/2021	EPI_ISL_11954443	2021-03-08	2022-04-11	Europe / Austria / Kaernten / Villach
hCoV-19/Austria/PKV-807/2021	EPI_ISL_11955090	2021-03-19	2022-04-11	Europe / Austria / Kaernten / Villach
hCoV-19/Austria/T-BV2719/2021	EPI_ISL_11954512	2021-01-11	2022-04-11	Europe / Austria / Salzburg / Bad Vigaun
hCoV-19/Austria/T-BV2720/2021	EPI_ISL_11955646	2021-01-11	2022-04-11	Europe / Austria / Salzburg / Bad Vigaun
hCoV-19/Austria/T-BV2736/2021	EPI_ISL_11954881	2021-01-11	2022-04-11	Europe / Austria / Salzburg / Bad Vigaun
hCoV-19/Austria/T-BV2883/2021	EPI_ISL_11957159	2021-01-18	2022-04-11	Europe / Austria / Salzburg / Bad Vigaun
hCoV-19/Austria/T-BV3035/2021	EPI_ISL_11957171	2021-01-22	2022-04-11	Europe / Austria / Salzburg / Bad Vigaun
hCoV-19/Austria/T-BV3097/2021	EPI_ISL_11954541	2021-01-26	2022-04-11	Europe / Austria / Salzburg / Bad Vigaun
hCoV-19/Austria/T-BV3118/2021	EPI_ISL_11954595	2021-01-26	2022-04-11	Europe / Austria / Salzburg / Bad Vigaun
hCoV-19/Austria/T-BV4514/2021	EPI_ISL_11957162	2021-03-30	2022-04-11	Europe / Austria / Salzburg / Bad Vigaun
hCoV-19/Austria/T-BV5907/2021	EPI_ISL_11954645	2021-01-04	2022-04-11	Europe / Austria / Salzburg / Bad Vigaun
hCoV-19/Austria/T-BV5909/2021	EPI_ISL_11956482	2021-01-04	2022-04-11	Europe / Austria / Salzburg / Bad Vigaun
hCoV-19/Austria/T-BV6363/2021	EPI_ISL_11954674	2021-02-03	2022-04-11	Europe / Austria / Salzburg / Bad Vigaun
hCoV-19/Italy/TAA-1900312777/2020	EPI_ISL_5096083	2020-11-10	2021-10-13	Europe / Italy / Trentino-Alto Adige / Bolzano
hCoV-19/Italy/TAA-1900456088/2021	EPI_ISL_5096115	2021-01-29	2021-10-13	Europe / Italy / Trentino-Alto Adige / Bolzano
hCoV-19/Italy/TAA-1900519494/2021	EPI_ISL_5098137	2021-03-09	2021-10-13	Europe / Italy / Trentino-Alto Adige / Bolzano
hCoV-19/Italy/TAA-1900520080/2021	EPI_ISL_5098251	2021-03-09	2021-10-13	Europe / Italy / Trentino-Alto Adige / Bolzano
hCoV-19/Italy/TAA-1900521223/2021	EPI_ISL_5099333	2021-03-09	2021-10-13	Europe / Italy / Trentino-Alto Adige / Bolzano
hCoV-19/Italy/TAA-1900521226/2021	EPI_ISL_5099337	2021-03-09	2021-10-13	Europe / Italy / Trentino-Alto Adige / Bolzano
hCoV-19/Italy/TAA-1900524090/2021	EPI_ISL_5099353	2021-03-09	2021-10-13	Europe / Italy / Trentino-Alto Adige / Bolzano
hCoV-19/Italy/TAA-1900524592/2021	EPI_ISL_5099369	2021-03-09	2021-10-13	Europe / Italy / Trentino-Alto Adige / Bolzano
hCoV-19/Italy/TAA-1900524626/2021	EPI_ISL_5099371	2021-03-09	2021-10-13	Europe / Italy / Trentino-Alto Adige / Bolzano
hCoV-19/Italy/TAA-1900525144/2021	EPI_ISL_5099453	2021-03-09	2021-10-13	Europe / Italy / Trentino-Alto Adige / Bolzano
hCoV-19/Italy/TAA-1900525945/2021	EPI_ISL_5099467	2021-03-09	2021-10-13	Europe / Italy / Trentino-Alto Adige / Bolzano
hCoV-19/Italy/TAA-1900526081/2021	EPI_ISL_5099926	2021-03-09	2021-10-13	Europe / Italy / Trentino-Alto Adige / Bolzano
hCoV-19/Italy/TAA-1900526201/2021	EPI_ISL_5100331	2021-03-09	2021-10-13	Europe / Italy / Trentino-Alto Adige / Bolzano
hCoV-19/Italy/TAA-1900526252/2021	EPI_ISL_5101090	2021-03-09	2021-10-13	Europe / Italy / Trentino-Alto Adige / Bolzano
hCoV-19/Italy/TAA-1900526372/2021	EPI_ISL_5103654	2021-03-09	2021-10-13	Europe / Italy / Trentino-Alto Adige / Bolzano
hCoV-19/Italy/TAA-1900526532/2021	EPI_ISL_5103659	2021-03-09	2021-10-13	Europe / Italy / Trentino-Alto Adige / Bolzano
hCoV-19/Italy/TAA-1900526557/2021	EPI_ISL_5103663	2021-03-09	2021-10-13	Europe / Italy / Trentino-Alto Adige / Bolzano
hCoV-19/Italy/TAA-1900526567/2021	EPI_ISL_5103690	2021-03-09	2021-10-13	Europe / Italy / Trentino-Alto Adige / Bolzano
hCoV-19/Italy/TAA-1900526609/2021	EPI_ISL_9511689	2021-03-09	2022-02-04	Europe / Italy / Trentino-Alto Adige / Bolzano
hCoV-19/Italy/TAA-1900526612/2021	EPI_ISL_9021205	2021-03-09	2022-01-24	Europe / Italy / Trentino-Alto Adige / Bolzano
hCoV-19/Italy/TAA-1900526828/2021	EPI_ISL_8591476	2021-03-09	2022-01-11	Europe / Italy / Trentino-Alto Adige / Bolzano
hCoV-19/Italy/TAA-1900526982/2021	EPI_ISL_9021486	2021-03-09	2022-01-24	Europe / Italy / Trentino-Alto Adige / Bolzano
hCoV-19/Italy/TAA-1900526986/2021	EPI_ISL_8623345	2021-03-09	2022-01-12	Europe / Italy / Trentino-Alto Adige / Bolzano
hCoV-19/Italy/TAA-1900526988/2021	EPI_ISL_9512400	2021-03-09	2022-02-04	Europe / Italy / Trentino-Alto Adige / Bolzano
hCoV-19/Italy/TAA-1900527160/2021	EPI_ISL_11942142	2021-03-09	2022-04-11	Europe / Italy / Trentino-Alto Adige / Bolzano
hCoV-19/Italy/TAA-1900527274/2021	EPI_ISL_8891481	2021-03-09	2022-01-20	Europe / Italy / Trentino-Alto Adige / Bolzano
hCoV-19/Italy/TAA-1900527278/2021	EPI_ISL_8591478	2021-03-09	2022-01-11	Europe / Italy / Trentino-Alto Adige / Bolzano
hCoV-19/Italy/TAA-1900527294/2021	EPI_ISL_8619100	2021-03-09	2022-01-12	Europe / Italy / Trentino-Alto Adige / Bolzano
hCoV-19/Italy/TAA-1900527311/2021	EPI_ISL_8591479	2021-03-09	2022-01-11	Europe / Italy / Trentino-Alto Adige / Bolzano
hCoV-19/Italy/TAA-1900527551/2021	EPI_ISL_8619131	2021-03-09	2022-01-12	Europe / Italy / Trentino-Alto Adige / Bolzano
hCoV-19/Italy/TAA-1900527649/2021	EPI_ISL_9021454	2021-03-09	2022-01-24	Europe / Italy / Trentino-Alto Adige / Bolzano
hCoV-19/Italy/TAA-1900527731/2021	EPI_ISL_8813967	2021-03-09	2022-01-18	Europe / Italy / Trentino-Alto Adige / Bolzano
hCoV-19/Italy/TAA-1900527870/2021	EPI_ISL_8628650	2021-03-09	2022-01-12	Europe / Italy / Trentino-Alto Adige / Bolzano
hCoV-19/Italy/TAA-1900527875/2021	EPI_ISL_8900507	2021-03-09	2022-01-20	Europe / Italy / Trentino-Alto Adige / Bolzano
hCoV-19/Italy/TAA-1900527879/2021	EPI_ISL_9655657	2021-03-09	2022-02-08	Europe / Italy / Trentino-Alto Adige / Bolzano
hCoV-19/Italy/TAA-1900527893/2021	EPI_ISL_8664458	2021-03-09	2022-01-13	Europe / Italy / Trentino-Alto Adige / Bolzano
hCoV-19/Italy/TAA-1900527897/2021	EPI_ISL_8619135	2021-03-09	2022-01-12	Europe / Italy / Trentino-Alto Adige / Bolzano
hCoV-19/Italy/TAA-1900527917/2021	EPI_ISL_8671852	2021-03-09	2022-01-13	Europe / Italy / Trentino-Alto Adige / Bolzano
hCoV-19/Italy/TAA-1900527920/2021	EPI_ISL_8664463	2021-03-09	2022-01-13	Europe / Italy / Trentino-Alto Adige / Bolzano
hCoV-19/Italy/TAA-1900527921/2021	EPI_ISL_8618683	2021-03-09	2022-01-12	Europe / Italy / Trentino-Alto Adige / Bolzano
hCoV-19/Italy/TAA-1900527925/2021	EPI_ISL_8591565	2021-03-09	2022-01-11	Europe / Italy / Trentino-Alto Adige / Bolzano
hCoV-19/Italy/TAA-1900527937/2021	EPI_ISL_8591566	2021-03-09	2022-01-11	Europe / Italy / Trentino-Alto Adige / Bolzano
hCoV-19/Italy/TAA-1900527938/2021	EPI_ISL_8615682	2021-03-09	2022-01-12	Europe / Italy / Trentino-Alto Adige / Bolzano
hCoV-19/Italy/TAA-1900527944/2021	EPI_ISL_9512448	2021-03-09	2022-02-04	Europe / Italy / Trentino-Alto Adige / Bolzano
hCoV-19/Italy/TAA-1900527973/2021	EPI_ISL_8619143	2021-03-09	2022-01-12	Europe / Italy / Trentino-Alto Adige / Bolzano
hCoV-19/Italy/TAA-1900527979/2021	EPI_ISL_8591592	2021-03-09	2022-01-11	Europe / Italy / Trentino-Alto Adige / Bolzano
hCoV-19/Italy/TAA-1900528007/2021	EPI_ISL_8814017	2021-03-09	2022-01-18	Europe / Italy / Trentino-Alto Adige / Bolzano
hCoV-19/Italy/TAA-1900528014/2021	EPI_ISL_8619176	2021-03-09	2022-01-12	Europe / Italy / Trentino-Alto Adige / Bolzano
hCoV-19/Italy/TAA-1900528027/2021	EPI_ISL_8628651	2021-03-09	2022-01-12	Europe / Italy / Trentino-Alto Adige / Bolzano
hCoV-19/Italy/TAA-1900528048/2021	EPI_ISL_9655097	2021-03-09	2022-02-08	Europe / Italy / Trentino-Alto Adige / Bolzano
hCoV-19/Italy/TAA-1900528050/2021	EPI_ISL_8623346	2021-03-09	2022-01-12	Europe / Italy / Trentino-Alto Adige / Bolzano
hCoV-19/Italy/TAA-1900528085/2021	EPI_ISL_8623528	2021-03-09	2022-01-12	Europe / Italy / Trentino-Alto Adige / Bolzano
hCoV-19/Italy/TAA-1900528109/2021	EPI_ISL_8669273	2021-03-09	2022-01-13	Europe / Italy / Trentino-Alto Adige / Bolzano
hCoV-19/Italy/TAA-1900528415/2021	EPI_ISL_8591594	2021-03-09	2022-01-11	Europe / Italy / Trentino-Alto Adige / Bolzano
hCoV-19/Italy/TAA-1900528439/2021	EPI_ISL_9655372	2021-03-09	2022-02-08	Europe / Italy / Trentino-Alto Adige / Bolzano
hCoV-19/Italy/TAA-1900528490/2021	EPI_ISL_8618685	2021-03-09	2022-01-12	Europe / Italy / Trentino-Alto Adige / Bolzano
hCoV-19/Italy/TAA-1900528493/2021	EPI_ISL_8619189	2021-03-09	2022-01-12	Europe / Italy / Trentino-Alto Adige / Bolzano
hCoV-19/Italy/TAA-1900528501/2021	EPI_ISL_11943470	2021-03-09	2022-04-11	Europe / Italy / Trentino-Alto Adige / Bolzano
hCoV-19/Italy/TAA-1900528509/2021	EPI_ISL_8669436	2021-03-09	2022-01-13	Europe / Italy / Trentino-Alto Adige / Bolzano
hCoV-19/Italy/TAA-1900528535/2021	EPI_ISL_8672512	2021-03-09	2022-01-13	Europe / Italy / Trentino-Alto Adige / Bolzano
hCoV-19/Italy/TAA-1900528592/2021	EPI_ISL_8664932	2021-03-09	2022-01-13	Europe / Italy / Trentino-Alto Adige / Bolzano
hCoV-19/Italy/TAA-1900528598/2021	EPI_ISL_9655252	2021-03-09	2022-02-08	Europe / Italy / Trentino-Alto Adige / Bolzano
hCoV-19/Italy/TAA-1900528612/2021	EPI_ISL_8824269	2021-03-09	2022-01-18	Europe / Italy / Trentino-Alto Adige / Bolzano
hCoV-19/Italy/TAA-1900528619/2021	EPI_ISL_9021218	2021-03-09	2022-01-24	Europe / Italy / Trentino-Alto Adige / Bolzano
hCoV-19/Italy/TAA-1900528624/2021	EPI_ISL_11941517	2021-03-09	2022-04-11	Europe / Italy / Trentino-Alto Adige / Bolzano
hCoV-19/Italy/TAA-1900528633/2021	EPI_ISL_8628686	2021-03-09	2022-01-12	Europe / Italy / Trentino-Alto Adige / Bolzano
hCoV-19/Italy/TAA-1900528635/2021	EPI_ISL_8901519	2021-03-09	2022-01-20	Europe / Italy / Trentino-Alto Adige / Bolzano
hCoV-19/Italy/TAA-1900528656/2021	EPI_ISL_8591596	2021-03-09	2022-01-11	Europe / Italy / Trentino-Alto Adige / Bolzano
hCoV-19/Italy/TAA-1900528672/2021	EPI_ISL_8664995	2021-03-09	2022-01-13	Europe / Italy / Trentino-Alto Adige / Bolzano
hCoV-19/Italy/TAA-1900528674/2021	EPI_ISL_8591597	2021-03-09	2022-01-11	Europe / Italy / Trentino-Alto Adige / Bolzano
hCoV-19/Italy/TAA-1900528701/2021	EPI_ISL_8591598	2021-03-09	2022-01-11	Europe / Italy / Trentino-Alto Adige / Bolzano
hCoV-19/Italy/TAA-1900528743/2021	EPI_ISL_8617739	2021-03-09	2022-01-12	Europe / Italy / Trentino-Alto Adige / Bolzano
hCoV-19/Italy/TAA-1900528744/2021	EPI_ISL_8591599	2021-03-09	2022-01-11	Europe / Italy / Trentino-Alto Adige / Bolzano
hCoV-19/Italy/TAA-1900528749/2021	EPI_ISL_8824281	2021-03-09	2022-01-18	Europe / Italy / Trentino-Alto Adige / Bolzano
hCoV-19/Italy/TAA-1900528756/2021	EPI_ISL_8628652	2021-03-09	2022-01-12	Europe / Italy / Trentino-Alto Adige / Bolzano
hCoV-19/Italy/TAA-1900528797/2021	EPI_ISL_8824270	2021-03-09	2022-01-18	Europe / Italy / Trentino-Alto Adige / Bolzano
hCoV-19/Italy/TAA-1900528904/2021	EPI_ISL_8824266	2021-03-09	2022-01-18	Europe / Italy / Trentino-Alto Adige / Bolzano
hCoV-19/Italy/TAA-1900528906/2021	EPI_ISL_9655654	2021-03-09	2022-02-08	Europe / Italy / Trentino-Alto Adige / Bolzano
hCoV-19/Italy/TAA-1900528944/2021	EPI_ISL_8619190	2021-03-09	2022-01-12	Europe / Italy / Trentino-Alto Adige / Bolzano
hCoV-19/Italy/TAA-1900528961/2021	EPI_ISL_8664518	2021-03-09	2022-01-13	Europe / Italy / Trentino-Alto Adige / Bolzano
hCoV-19/Italy/TAA-1900528965/2021	EPI_ISL_9021194	2021-03-09	2022-01-24	Europe / Italy / Trentino-Alto Adige / Bolzano
hCoV-19/Italy/TAA-1900529081/2021	EPI_ISL_9512435	2021-03-09	2022-02-04	Europe / Italy / Trentino-Alto Adige / Bolzano
hCoV-19/Italy/TAA-1900529122/2021	EPI_ISL_8628671	2021-03-09	2022-01-12	Europe / Italy / Trentino-Alto Adige / Bolzano
hCoV-19/Italy/TAA-1900529129/2021	EPI_ISL_8628662	2021-03-09	2022-01-12	Europe / Italy / Trentino-Alto Adige / Bolzano
hCoV-19/Italy/TAA-1900529149/2021	EPI_ISL_9511682	2021-03-09	2022-02-04	Europe / Italy / Trentino-Alto Adige / Bolzano
hCoV-19/Italy/TAA-1900529163/2021	EPI_ISL_8783017	2021-03-09	2022-01-17	Europe / Italy / Trentino-Alto Adige / Bolzano
hCoV-19/Italy/TAA-1900529177/2021	EPI_ISL_9655925	2021-03-09	2022-02-08	Europe / Italy / Trentino-Alto Adige / Bolzano
hCoV-19/Italy/TAA-1900529208/2021	EPI_ISL_8619094	2021-03-09	2022-01-12	Europe / Italy / Trentino-Alto Adige / Bolzano
hCoV-19/Italy/TAA-1900529231/2021	EPI_ISL_11943768	2021-03-09	2022-04-11	Europe / Italy / Trentino-Alto Adige / Bolzano
hCoV-19/Italy/TAA-1900529236/2021	EPI_ISL_8591600	2021-03-09	2022-01-11	Europe / Italy / Trentino-Alto Adige / Bolzano
hCoV-19/Italy/TAA-1900529239/2021	EPI_ISL_8591601	2021-03-09	2022-01-11	Europe / Italy / Trentino-Alto Adige / Bolzano
hCoV-19/Italy/TAA-1900529260/2021	EPI_ISL_8591602	2021-03-09	2022-01-11	Europe / Italy / Trentino-Alto Adige / Bolzano
hCoV-19/Italy/TAA-1900529262/2021	EPI_ISL_8901514	2021-03-09	2022-01-20	Europe / Italy / Trentino-Alto Adige / Bolzano
hCoV-19/Italy/TAA-1900529271/2021	EPI_ISL_11944022	2021-03-09	2022-04-11	Europe / Italy / Trentino-Alto Adige / Bolzano
hCoV-19/Italy/TAA-1900529281/2021	EPI_ISL_8591603	2021-03-09	2022-01-11	Europe / Italy / Trentino-Alto Adige / Bolzano
hCoV-19/Italy/TAA-1900529316/2021	EPI_ISL_8628660	2021-03-09	2022-01-12	Europe / Italy / Trentino-Alto Adige / Bolzano
hCoV-19/Italy/TAA-1900529320/2021	EPI_ISL_8623311	2021-03-09	2022-01-12	Europe / Italy / Trentino-Alto Adige / Bolzano
hCoV-19/Italy/TAA-1900529325/2021	EPI_ISL_8891291	2021-03-09	2022-01-20	Europe / Italy / Trentino-Alto Adige / Bolzano
hCoV-19/Italy/TAA-1900529329/2021	EPI_ISL_8664850	2021-03-09	2022-01-13	Europe / Italy / Trentino-Alto Adige / Bolzano
hCoV-19/Italy/TAA-1900529377/2021	EPI_ISL_8664933	2021-03-09	2022-01-13	Europe / Italy / Trentino-Alto Adige / Bolzano
hCoV-19/Italy/TAA-1900529399/2021	EPI_ISL_8824244	2021-03-09	2022-01-18	Europe / Italy / Trentino-Alto Adige / Bolzano
hCoV-19/Italy/TAA-1900529400/2021	EPI_ISL_8591604	2021-03-09	2022-01-11	Europe / Italy / Trentino-Alto Adige / Bolzano
hCoV-19/Italy/TAA-1900529402/2021	EPI_ISL_8615722	2021-03-09	2022-01-12	Europe / Italy / Trentino-Alto Adige / Bolzano
hCoV-19/Italy/TAA-1900529415/2021	EPI_ISL_8901501	2021-03-09	2022-01-20	Europe / Italy / Trentino-Alto Adige / Bolzano
hCoV-19/Italy/TAA-1900529420/2021	EPI_ISL_8891245	2021-03-09	2022-01-20	Europe / Italy / Trentino-Alto Adige / Bolzano
hCoV-19/Italy/TAA-1900529440/2021	EPI_ISL_8671138	2021-03-09	2022-01-13	Europe / Italy / Trentino-Alto Adige / Bolzano
hCoV-19/Italy/TAA-1900529574/2021	EPI_ISL_8591605	2021-03-09	2022-01-11	Europe / Italy / Trentino-Alto Adige / Bolzano
hCoV-19/Italy/TAA-1900529687/2021	EPI_ISL_9021513	2021-03-09	2022-01-24	Europe / Italy / Trentino-Alto Adige / Bolzano
hCoV-19/Italy/TAA-1900529739/2021	EPI_ISL_8591606	2021-03-09	2022-01-11	Europe / Italy / Trentino-Alto Adige / Bolzano
hCoV-19/Italy/TAA-1900529767/2021	EPI_ISL_9512441	2021-03-09	2022-02-04	Europe / Italy / Trentino-Alto Adige / Bolzano
hCoV-19/Italy/TAA-7830016113/2020	EPI_ISL_11941070	2020-11-04	2022-04-11	Europe / Italy / Trentino-Alto Adige / Brunico
hCoV-19/Italy/TAA-7830025290/2021	EPI_ISL_8623530	2021-01-11	2022-01-12	Europe / Italy / Trentino-Alto Adige / Brunico
hCoV-19/Italy/TAA-7830025384/2021	EPI_ISL_8891437	2021-01-11	2022-01-20	Europe / Italy / Trentino-Alto Adige / Brunico
hCoV-19/Italy/TAA-7830025534/2021	EPI_ISL_8591607	2021-01-12	2022-01-11	Europe / Italy / Trentino-Alto Adige / Brunico
hCoV-19/Italy/TAA-7830025927/2021	EPI_ISL_9512392	2021-01-13	2022-02-04	Europe / Italy / Trentino-Alto Adige / Brunico
hCoV-19/Italy/TAA-7830025982/2021	EPI_ISL_9512436	2021-01-14	2022-02-04	Europe / Italy / Trentino-Alto Adige / Brunico
hCoV-19/Italy/TAA-7830025986/2021	EPI_ISL_8628644	2021-01-14	2022-01-12	Europe / Italy / Trentino-Alto Adige / Brunico
hCoV-19/Italy/TAA-7830026021/2021	EPI_ISL_9655058	2021-01-14	2022-02-08	Europe / Italy / Trentino-Alto Adige / Brunico
hCoV-19/Italy/TAA-7830026061/2021	EPI_ISL_9655168	2021-01-14	2022-02-08	Europe / Italy / Trentino-Alto Adige / Brunico
hCoV-19/Italy/TAA-7830026074/2021	EPI_ISL_9512396	2021-01-14	2022-02-04	Europe / Italy / Trentino-Alto Adige / Brunico
hCoV-19/Italy/TAA-7830026103/2021	EPI_ISL_2918719	2021-01-14	2021-07-12	Europe / Italy / Trentino-Alto Adige / South Tyrol
hCoV-19/Italy/TAA-7830026133/2021	EPI_ISL_9512023	2021-01-15	2022-02-04	Europe / Italy / Trentino-Alto Adige / Brunico
hCoV-19/Italy/TAA-7830026604/2021	EPI_ISL_8672124	2021-01-18	2022-01-13	Europe / Italy / Trentino-Alto Adige / Brunico
hCoV-19/Italy/TAA-7830026692/2021	EPI_ISL_9021698	2021-01-18	2022-01-24	Europe / Italy / Trentino-Alto Adige / Brunico
hCoV-19/Italy/TAA-7830026766/2021	EPI_ISL_4392849	2021-01-19	2021-09-22	Europe / Italy / Trentino-Alto Adige / South Tyrol
hCoV-19/Italy/TAA-7830026869/2021	EPI_ISL_9021423	2021-01-19	2022-01-24	Europe / Italy / Trentino-Alto Adige / Brunico
hCoV-19/Italy/TAA-7830026894/2021	EPI_ISL_8623319	2021-01-19	2022-01-12	Europe / Italy / Trentino-Alto Adige / Brunico
hCoV-19/Italy/TAA-7830027005/2021	EPI_ISL_4392850	2021-01-20	2021-09-22	Europe / Italy / Trentino-Alto Adige / South Tyrol
hCoV-19/Italy/TAA-7830027006/2021	EPI_ISL_8901528	2021-01-20	2022-01-20	Europe / Italy / Trentino-Alto Adige / Brunico
hCoV-19/Italy/TAA-7830027017/2021	EPI_ISL_8901516	2021-01-20	2022-01-20	Europe / Italy / Trentino-Alto Adige / Brunico
hCoV-19/Italy/TAA-7830027044/2021	EPI_ISL_4392852	2021-01-20	2021-09-22	Europe / Italy / Trentino-Alto Adige / South Tyrol
hCoV-19/Italy/TAA-7830027092/2021	EPI_ISL_8591608	2021-01-20	2022-01-11	Europe / Italy / Trentino-Alto Adige / Brunico
hCoV-19/Italy/TAA-7830027461/2021	EPI_ISL_8782922	2021-01-22	2022-01-17	Europe / Italy / Trentino-Alto Adige / Brunico
hCoV-19/Italy/TAA-7830027468/2021	EPI_ISL_11941503	2021-01-22	2022-04-11	Europe / Italy / Trentino-Alto Adige / Brunico
hCoV-19/Italy/TAA-7830027623/2021	EPI_ISL_8783003	2021-01-22	2022-01-17	Europe / Italy / Trentino-Alto Adige / Brunico
hCoV-19/Italy/TAA-7830027688/2021	EPI_ISL_8783004	2021-01-22	2022-01-17	Europe / Italy / Trentino-Alto Adige / Brunico
hCoV-19/Italy/TAA-7830027868/2021	EPI_ISL_8628692	2021-01-25	2022-01-12	Europe / Italy / Trentino-Alto Adige / Brunico
hCoV-19/Italy/TAA-7830027885/2021	EPI_ISL_9655930	2021-01-25	2022-02-08	Europe / Italy / Trentino-Alto Adige / Brunico
hCoV-19/Italy/TAA-7830027909/2021	EPI_ISL_9655846	2021-01-25	2022-02-08	Europe / Italy / Trentino-Alto Adige / Brunico
hCoV-19/Italy/TAA-7830027919/2021	EPI_ISL_8901498	2021-01-25	2022-01-20	Europe / Italy / Trentino-Alto Adige / Brunico
hCoV-19/Italy/TAA-7830027979/2021	EPI_ISL_8591637	2021-01-25	2022-01-11	Europe / Italy / Trentino-Alto Adige / Brunico
hCoV-19/Italy/TAA-7830027999/2021	EPI_ISL_8824263	2021-01-25	2022-01-18	Europe / Italy / Trentino-Alto Adige / Brunico
hCoV-19/Italy/TAA-7830028062/2021	EPI_ISL_8928579	2021-01-25	2022-01-21	Europe / Italy / Trentino-Alto Adige / Brunico
hCoV-19/Italy/TAA-7830028064/2021	EPI_ISL_8628683	2021-01-25	2022-01-12	Europe / Italy / Trentino-Alto Adige / Brunico
hCoV-19/Italy/TAA-7830028070/2021	EPI_ISL_8664581	2021-01-25	2022-01-13	Europe / Italy / Trentino-Alto Adige / Brunico
hCoV-19/Italy/TAA-7830028072/2021	EPI_ISL_8617734	2021-01-25	2022-01-12	Europe / Italy / Trentino-Alto Adige / Brunico
hCoV-19/Italy/TAA-7830028076/2021	EPI_ISL_8619192	2021-01-25	2022-01-12	Europe / Italy / Trentino-Alto Adige / Brunico
hCoV-19/Italy/TAA-7830028081/2021	EPI_ISL_8591649	2021-01-25	2022-01-11	Europe / Italy / Trentino-Alto Adige / Brunico
hCoV-19/Italy/TAA-7830028099/2021	EPI_ISL_8824279	2021-01-26	2022-01-18	Europe / Italy / Trentino-Alto Adige / Brunico
hCoV-19/Italy/TAA-7830028154/2021	EPI_ISL_9511684	2021-01-26	2022-02-04	Europe / Italy / Trentino-Alto Adige / Brunico
hCoV-19/Italy/TAA-7830028164/2021	EPI_ISL_9655816	2021-01-26	2022-02-08	Europe / Italy / Trentino-Alto Adige / Brunico
hCoV-19/Italy/TAA-7830028182/2021	EPI_ISL_9512397	2021-01-26	2022-02-04	Europe / Italy / Trentino-Alto Adige / Brunico
hCoV-19/Italy/TAA-7830028191/2021	EPI_ISL_8591663	2021-01-26	2022-01-11	Europe / Italy / Trentino-Alto Adige / Brunico
hCoV-19/Italy/TAA-7830028192/2021	EPI_ISL_8591677	2021-01-26	2022-01-11	Europe / Italy / Trentino-Alto Adige / Brunico
hCoV-19/Italy/TAA-7830028193/2021	EPI_ISL_8619193	2021-01-26	2022-01-12	Europe / Italy / Trentino-Alto Adige / Brunico
hCoV-19/Italy/TAA-7830028194/2021	EPI_ISL_8782923	2021-01-26	2022-01-17	Europe / Italy / Trentino-Alto Adige / Brunico
hCoV-19/Italy/TAA-7830028195/2021	EPI_ISL_8591679	2021-01-26	2022-01-11	Europe / Italy / Trentino-Alto Adige / Brunico
hCoV-19/Italy/TAA-7830028211/2021	EPI_ISL_8891317	2021-01-26	2022-01-20	Europe / Italy / Trentino-Alto Adige / Brunico
hCoV-19/Italy/TAA-7830028219/2021	EPI_ISL_8900509	2021-01-26	2022-01-20	Europe / Italy / Trentino-Alto Adige / Brunico
hCoV-19/Italy/TAA-7830028220/2021	EPI_ISL_8591691	2021-01-26	2022-01-11	Europe / Italy / Trentino-Alto Adige / Brunico
hCoV-19/Italy/TAA-7830028280/2021	EPI_ISL_8891409	2021-01-27	2022-01-20	Europe / Italy / Trentino-Alto Adige / Brunico
hCoV-19/Italy/TAA-7830028371/2021	EPI_ISL_8628658	2021-01-27	2022-01-12	Europe / Italy / Trentino-Alto Adige / Brunico
hCoV-19/Italy/TAA-7830028373/2021	EPI_ISL_9021179	2021-01-27	2022-01-24	Europe / Italy / Trentino-Alto Adige / Brunico
hCoV-19/Italy/TAA-7830028534/2021	EPI_ISL_8782911	2021-01-27	2022-01-17	Europe / Italy / Trentino-Alto Adige / Brunico
hCoV-19/Italy/TAA-7830028554/2021	EPI_ISL_8591697	2021-01-27	2022-01-11	Europe / Italy / Trentino-Alto Adige / Brunico
hCoV-19/Italy/TAA-7830028716/2021	EPI_ISL_8824273	2021-01-28	2022-01-18	Europe / Italy / Trentino-Alto Adige / Brunico
hCoV-19/Italy/TAA-7830028983/2021	EPI_ISL_8623108	2021-01-29	2022-01-12	Europe / Italy / Trentino-Alto Adige / Brunico
hCoV-19/Italy/TAA-7830029195/2021	EPI_ISL_8623531	2021-02-01	2022-01-12	Europe / Italy / Trentino-Alto Adige / Brunico
hCoV-19/Italy/TAA-7830029240/2021	EPI_ISL_8782932	2021-02-01	2022-01-17	Europe / Italy / Trentino-Alto Adige / Brunico
hCoV-19/Italy/TAA-7830029241/2021	EPI_ISL_8782995	2021-02-01	2022-01-17	Europe / Italy / Trentino-Alto Adige / Brunico
hCoV-19/Italy/TAA-7830029248/2021	EPI_ISL_8891576	2021-02-01	2022-01-20	Europe / Italy / Trentino-Alto Adige / Brunico
hCoV-19/Italy/TAA-7830029420/2021	EPI_ISL_8591747	2021-02-01	2022-01-11	Europe / Italy / Trentino-Alto Adige / Brunico
hCoV-19/Italy/TAA-7830029509/2021	EPI_ISL_8664260	2021-02-02	2022-01-13	Europe / Italy / Trentino-Alto Adige / Brunico
hCoV-19/Italy/TAA-7830029626/2021	EPI_ISL_8628638	2021-02-02	2022-01-12	Europe / Italy / Trentino-Alto Adige / Brunico
hCoV-19/Italy/TAA-7830029638/2021	EPI_ISL_8623523	2021-02-02	2022-01-12	Europe / Italy / Trentino-Alto Adige / Brunico
hCoV-19/Italy/TAA-7830029818/2021	EPI_ISL_8628726	2021-02-03	2022-01-12	Europe / Italy / Trentino-Alto Adige / Brunico
hCoV-19/Italy/TAA-7830029868/2021	EPI_ISL_8628678	2021-02-03	2022-01-12	Europe / Italy / Trentino-Alto Adige / Brunico
hCoV-19/Italy/TAA-7830029869/2021	EPI_ISL_8782924	2021-02-03	2022-01-17	Europe / Italy / Trentino-Alto Adige / Brunico
hCoV-19/Italy/TAA-7830029874/2021	EPI_ISL_8591769	2021-02-03	2022-01-11	Europe / Italy / Trentino-Alto Adige / Brunico
hCoV-19/Italy/TAA-7830029875/2021	EPI_ISL_8623109	2021-02-03	2022-01-12	Europe / Italy / Trentino-Alto Adige / Brunico
hCoV-19/Italy/TAA-7830029876/2021	EPI_ISL_8824262	2021-02-03	2022-01-18	Europe / Italy / Trentino-Alto Adige / Brunico
hCoV-19/Italy/TAA-7830029996/2021	EPI_ISL_8664272	2021-02-04	2022-01-13	Europe / Italy / Trentino-Alto Adige / Brunico
hCoV-19/Italy/TAA-7830029997/2021	EPI_ISL_8783009	2021-02-04	2022-01-17	Europe / Italy / Trentino-Alto Adige / Brunico
hCoV-19/Italy/TAA-7830030027/2021	EPI_ISL_8664325	2021-02-04	2022-01-13	Europe / Italy / Trentino-Alto Adige / Brunico
hCoV-19/Italy/TAA-7830030223/2021	EPI_ISL_9021357	2021-02-04	2022-01-24	Europe / Italy / Trentino-Alto Adige / Brunico
hCoV-19/Italy/TAA-7830030245/2021	EPI_ISL_8673392	2021-02-04	2022-01-13	Europe / Italy / Trentino-Alto Adige / Brunico
hCoV-19/Italy/TAA-7830030311/2021	EPI_ISL_8591779	2021-02-05	2022-01-11	Europe / Italy / Trentino-Alto Adige / Brunico
hCoV-19/Italy/TAA-7830030312/2021	EPI_ISL_8623120	2021-02-05	2022-01-12	Europe / Italy / Trentino-Alto Adige / Brunico
hCoV-19/Italy/TAA-7830030337/2021	EPI_ISL_8783010	2021-02-05	2022-01-17	Europe / Italy / Trentino-Alto Adige / Brunico
hCoV-19/Italy/TAA-7830030338/2021	EPI_ISL_8591793	2021-02-05	2022-01-11	Europe / Italy / Trentino-Alto Adige / Brunico
hCoV-19/Italy/TAA-7830030339/2021	EPI_ISL_8782925	2021-02-05	2022-01-17	Europe / Italy / Trentino-Alto Adige / Brunico
hCoV-19/Italy/TAA-7830030425/2021	EPI_ISL_8672012	2021-02-05	2022-01-13	Europe / Italy / Trentino-Alto Adige / Brunico
hCoV-19/Italy/TAA-7830030427/2021	EPI_ISL_8824257	2021-02-05	2022-01-18	Europe / Italy / Trentino-Alto Adige / Brunico
hCoV-19/Italy/TAA-7830030482/2021	EPI_ISL_8625884	2021-02-05	2022-01-12	Europe / Italy / Trentino-Alto Adige / Brunico
hCoV-19/Italy/TAA-7830030483/2021	EPI_ISL_8782912	2021-02-05	2022-01-17	Europe / Italy / Trentino-Alto Adige / Brunico
hCoV-19/Italy/TAA-7830030502/2021	EPI_ISL_8664988	2021-02-05	2022-01-13	Europe / Italy / Trentino-Alto Adige / Brunico
hCoV-19/Italy/TAA-7830030606/2021	EPI_ISL_11941448	2021-02-08	2022-04-11	Europe / Italy / Trentino-Alto Adige / Brunico
hCoV-19/Italy/TAA-7830030607/2021	EPI_ISL_8891408	2021-02-08	2022-01-20	Europe / Italy / Trentino-Alto Adige / Brunico
hCoV-19/Italy/TAA-7830030609/2021	EPI_ISL_8625892	2021-02-08	2022-01-12	Europe / Italy / Trentino-Alto Adige / Brunico
hCoV-19/Italy/TAA-7830030629/2021	EPI_ISL_9512449	2021-02-08	2022-02-04	Europe / Italy / Trentino-Alto Adige / Brunico
hCoV-19/Italy/TAA-7830030746/2021	EPI_ISL_8623122	2021-02-08	2022-01-12	Europe / Italy / Trentino-Alto Adige / Brunico
hCoV-19/Italy/TAA-7830030797/2021	EPI_ISL_8591816	2021-02-09	2022-01-11	Europe / Italy / Trentino-Alto Adige / Brunico
hCoV-19/Italy/TAA-7830030880/2021	EPI_ISL_8664442	2021-02-09	2022-01-13	Europe / Italy / Trentino-Alto Adige / Brunico
hCoV-19/Italy/TAA-7830030887/2021	EPI_ISL_8824258	2021-02-09	2022-01-18	Europe / Italy / Trentino-Alto Adige / Brunico
hCoV-19/Italy/TAA-7830030888/2021	EPI_ISL_8824243	2021-02-09	2022-01-18	Europe / Italy / Trentino-Alto Adige / Brunico
hCoV-19/Italy/TAA-7830030919/2021	EPI_ISL_8628657	2021-02-09	2022-01-12	Europe / Italy / Trentino-Alto Adige / Brunico
hCoV-19/Italy/TAA-7830030920/2021	EPI_ISL_9655792	2021-02-09	2022-02-08	Europe / Italy / Trentino-Alto Adige / Brunico
hCoV-19/Italy/TAA-7830030956/2021	EPI_ISL_9655081	2021-02-09	2022-02-08	Europe / Italy / Trentino-Alto Adige / Brunico
hCoV-19/Italy/TAA-7830030979/2021	EPI_ISL_8591837	2021-02-09	2022-01-11	Europe / Italy / Trentino-Alto Adige / Brunico
hCoV-19/Italy/TAA-7830030981/2021	EPI_ISL_9021453	2021-02-09	2022-01-24	Europe / Italy / Trentino-Alto Adige / Brunico
hCoV-19/Italy/TAA-7830031046/2021	EPI_ISL_8824250	2021-02-09	2022-01-18	Europe / Italy / Trentino-Alto Adige / Brunico
hCoV-19/Italy/TAA-7830031047/2021	EPI_ISL_8783013	2021-02-09	2022-01-17	Europe / Italy / Trentino-Alto Adige / Brunico
hCoV-19/Italy/TAA-7830031061/2021	EPI_ISL_8901503	2021-02-09	2022-01-20	Europe / Italy / Trentino-Alto Adige / Brunico
hCoV-19/Italy/TAA-7830031071/2021	EPI_ISL_8664402	2021-02-09	2022-01-13	Europe / Italy / Trentino-Alto Adige / Brunico
hCoV-19/Italy/TAA-7830031092/2021	EPI_ISL_8623274	2021-02-10	2022-01-12	Europe / Italy / Trentino-Alto Adige / Brunico
hCoV-19/Italy/TAA-7830031101/2021	EPI_ISL_8623532	2021-02-10	2022-01-12	Europe / Italy / Trentino-Alto Adige / Brunico
hCoV-19/Italy/TAA-7830031150/2021	EPI_ISL_8623321	2021-02-10	2022-01-12	Europe / Italy / Trentino-Alto Adige / Brunico
hCoV-19/Italy/TAA-7830031321/2021	EPI_ISL_9655029	2021-02-10	2022-02-08	Europe / Italy / Trentino-Alto Adige / Brunico
hCoV-19/Italy/TAA-7830031409/2021	EPI_ISL_9655296	2021-02-11	2022-02-08	Europe / Italy / Trentino-Alto Adige / Brunico
hCoV-19/Italy/TAA-7830031443/2021	EPI_ISL_9654770	2021-02-11	2022-02-08	Europe / Italy / Trentino-Alto Adige / Brunico
hCoV-19/Italy/TAA-7830031475/2021	EPI_ISL_11942089	2021-02-11	2022-04-11	Europe / Italy / Trentino-Alto Adige / Brunico
hCoV-19/Italy/TAA-7830031490/2021	EPI_ISL_8664768	2021-02-11	2022-01-13	Europe / Italy / Trentino-Alto Adige / Brunico
hCoV-19/Italy/TAA-7830031628/2021	EPI_ISL_8824251	2021-02-11	2022-01-18	Europe / Italy / Trentino-Alto Adige / Brunico
hCoV-19/Italy/TAA-7830031632/2021	EPI_ISL_9655098	2021-02-11	2022-02-08	Europe / Italy / Trentino-Alto Adige / Brunico
hCoV-19/Italy/TAA-7830031651/2021	EPI_ISL_8901497	2021-02-11	2022-01-20	Europe / Italy / Trentino-Alto Adige / Brunico
hCoV-19/Italy/TAA-7830031672/2021	EPI_ISL_8628640	2021-02-11	2022-01-12	Europe / Italy / Trentino-Alto Adige / Brunico
hCoV-19/Italy/TAA-7830031675/2021	EPI_ISL_8783014	2021-02-11	2022-01-17	Europe / Italy / Trentino-Alto Adige / Brunico
hCoV-19/Italy/TAA-7830031730/2021	EPI_ISL_8591855	2021-02-12	2022-01-11	Europe / Italy / Trentino-Alto Adige / Brunico
hCoV-19/Italy/TAA-7830031733/2021	EPI_ISL_8591876	2021-02-12	2022-01-11	Europe / Italy / Trentino-Alto Adige / Brunico
hCoV-19/Italy/TAA-7830031759/2021	EPI_ISL_8664990	2021-02-12	2022-01-13	Europe / Italy / Trentino-Alto Adige / Brunico
hCoV-19/Italy/TAA-7830031778/2021	EPI_ISL_8591880	2021-02-12	2022-01-11	Europe / Italy / Trentino-Alto Adige / Brunico
hCoV-19/Italy/TAA-7830031785/2021	EPI_ISL_8782927	2021-02-12	2022-01-17	Europe / Italy / Trentino-Alto Adige / Brunico
hCoV-19/Italy/TAA-7830031823/2021	EPI_ISL_8782913	2021-02-12	2022-01-17	Europe / Italy / Trentino-Alto Adige / Brunico
hCoV-19/Italy/TAA-7830031883/2021	EPI_ISL_9655791	2021-02-12	2022-02-08	Europe / Italy / Trentino-Alto Adige / Brunico
hCoV-19/Italy/TAA-7830031886/2021	EPI_ISL_9655653	2021-02-12	2022-02-08	Europe / Italy / Trentino-Alto Adige / Brunico
hCoV-19/Italy/TAA-7830031892/2021	EPI_ISL_9021356	2021-02-12	2022-01-24	Europe / Italy / Trentino-Alto Adige / Brunico
hCoV-19/Italy/TAA-7830031901/2021	EPI_ISL_9655281	2021-02-12	2022-02-08	Europe / Italy / Trentino-Alto Adige / Brunico
hCoV-19/Italy/TAA-7830031907/2021	EPI_ISL_9655793	2021-02-12	2022-02-08	Europe / Italy / Trentino-Alto Adige / Brunico
hCoV-19/Italy/TAA-7830031915/2021	EPI_ISL_8891405	2021-02-12	2022-01-20	Europe / Italy / Trentino-Alto Adige / Brunico
hCoV-19/Italy/TAA-7830031933/2021	EPI_ISL_9021230	2021-02-12	2022-01-24	Europe / Italy / Trentino-Alto Adige / Brunico
hCoV-19/Italy/TAA-7830031936/2021	EPI_ISL_9512390	2021-02-12	2022-02-04	Europe / Italy / Trentino-Alto Adige / Brunico
hCoV-19/Italy/TAA-7830031944/2021	EPI_ISL_8623124	2021-02-12	2022-01-12	Europe / Italy / Trentino-Alto Adige / Brunico
hCoV-19/Italy/TAA-7830031945/2021	EPI_ISL_8628645	2021-02-12	2022-01-12	Europe / Italy / Trentino-Alto Adige / Brunico
hCoV-19/Italy/TAA-7830031977/2021	EPI_ISL_8625253	2021-02-12	2022-01-12	Europe / Italy / Trentino-Alto Adige / Brunico
hCoV-19/Italy/TAA-7830032027/2021	EPI_ISL_8628679	2021-02-15	2022-01-12	Europe / Italy / Trentino-Alto Adige / Brunico
hCoV-19/Italy/TAA-7830032071/2021	EPI_ISL_8664779	2021-02-15	2022-01-13	Europe / Italy / Trentino-Alto Adige / Brunico
hCoV-19/Italy/TAA-7830032209/2021	EPI_ISL_8901531	2021-02-15	2022-01-20	Europe / Italy / Trentino-Alto Adige / Brunico
hCoV-19/Italy/TAA-7830032309/2021	EPI_ISL_9654573	2021-02-15	2022-02-08	Europe / Italy / Trentino-Alto Adige / Brunico
hCoV-19/Italy/TAA-7830032321/2021	EPI_ISL_8591889	2021-02-15	2022-01-11	Europe / Italy / Trentino-Alto Adige / Brunico
hCoV-19/Italy/TAA-7830032350/2021	EPI_ISL_8628681	2021-02-16	2022-01-12	Europe / Italy / Trentino-Alto Adige / Brunico
hCoV-19/Italy/TAA-7830032551/2021	EPI_ISL_9655683	2021-02-16	2022-02-08	Europe / Italy / Trentino-Alto Adige / Brunico
hCoV-19/Italy/TAA-7830032624/2021	EPI_ISL_8591890	2021-02-17	2022-01-11	Europe / Italy / Trentino-Alto Adige / Brunico
hCoV-19/Italy/TAA-7830032678/2021	EPI_ISL_9021162	2021-02-17	2022-01-24	Europe / Italy / Trentino-Alto Adige / Brunico
hCoV-19/Italy/TAA-7830032679/2021	EPI_ISL_8591900	2021-02-17	2022-01-11	Europe / Italy / Trentino-Alto Adige / Brunico
hCoV-19/Italy/TAA-7830032680/2021	EPI_ISL_8591904	2021-02-17	2022-01-11	Europe / Italy / Trentino-Alto Adige / Brunico
hCoV-19/Italy/TAA-7830032681/2021	EPI_ISL_8591907	2021-02-17	2022-01-11	Europe / Italy / Trentino-Alto Adige / Brunico
hCoV-19/Italy/TAA-7830032783/2021	EPI_ISL_12065650	2021-02-17	2022-04-15	Europe / Italy / Trentino-Alto Adige / Brunico
hCoV-19/Italy/TAA-7830032820/2021	EPI_ISL_8591933	2021-02-18	2022-01-11	Europe / Italy / Trentino-Alto Adige / Brunico
hCoV-19/Italy/TAA-7830032825/2021	EPI_ISL_9655926	2021-02-17	2022-02-08	Europe / Italy / Trentino-Alto Adige / Brunico
hCoV-19/Italy/TAA-7830032970/2021	EPI_ISL_8591963	2021-02-18	2022-01-11	Europe / Italy / Trentino-Alto Adige / Brunico
hCoV-19/Italy/TAA-7830032981/2021	EPI_ISL_8616868	2021-02-18	2022-01-12	Europe / Italy / Trentino-Alto Adige / Brunico
hCoV-19/Italy/TAA-7830032986/2021	EPI_ISL_11943436	2021-02-18	2022-04-11	Europe / Italy / Trentino-Alto Adige / Brunico
hCoV-19/Italy/TAA-7830033050/2021	EPI_ISL_8901530	2021-02-18	2022-01-20	Europe / Italy / Trentino-Alto Adige / Brunico
hCoV-19/Italy/TAA-7830033386/2021	EPI_ISL_8891180	2021-02-19	2022-01-20	Europe / Italy / Trentino-Alto Adige / Brunico
hCoV-19/Italy/TAA-7830033588/2021	EPI_ISL_8628641	2021-02-22	2022-01-12	Europe / Italy / Trentino-Alto Adige / Brunico
hCoV-19/Italy/TAA-7830033692/2021	EPI_ISL_8900505	2021-02-22	2022-01-20	Europe / Italy / Trentino-Alto Adige / Brunico
hCoV-19/Italy/TAA-7830033726/2021	EPI_ISL_8782919	2021-02-22	2022-01-17	Europe / Italy / Trentino-Alto Adige / Brunico
hCoV-19/Italy/TAA-7830034024/2021	EPI_ISL_8782914	2021-02-24	2022-01-17	Europe / Italy / Trentino-Alto Adige / Brunico
hCoV-19/Italy/TAA-7830034026/2021	EPI_ISL_8783015	2021-02-24	2022-01-17	Europe / Italy / Trentino-Alto Adige / Brunico
hCoV-19/Italy/TAA-7830034031/2021	EPI_ISL_8628687	2021-02-24	2022-01-12	Europe / Italy / Trentino-Alto Adige / Brunico
hCoV-19/Italy/TAA-7830034098/2021	EPI_ISL_8591984	2021-02-25	2022-01-11	Europe / Italy / Trentino-Alto Adige / Brunico
hCoV-19/Italy/TAA-7830034105/2021	EPI_ISL_8591987	2021-02-25	2022-01-11	Europe / Italy / Trentino-Alto Adige / Brunico
hCoV-19/Italy/TAA-7830034117/2021	EPI_ISL_8591993	2021-02-25	2022-01-11	Europe / Italy / Trentino-Alto Adige / Brunico
hCoV-19/Italy/TAA-7830034119/2021	EPI_ISL_8592004	2021-02-25	2022-01-11	Europe / Italy / Trentino-Alto Adige / Brunico
hCoV-19/Italy/TAA-7830034121/2021	EPI_ISL_8625887	2021-02-25	2022-01-12	Europe / Italy / Trentino-Alto Adige / Brunico
hCoV-19/Italy/TAA-7830034122/2021	EPI_ISL_8615634	2021-02-25	2022-01-12	Europe / Italy / Trentino-Alto Adige / Brunico
hCoV-19/Italy/TAA-7830034127/2021	EPI_ISL_8592029	2021-02-25	2022-01-11	Europe / Italy / Trentino-Alto Adige / Brunico
hCoV-19/Italy/TAA-7830034130/2021	EPI_ISL_8592045	2021-02-25	2022-01-11	Europe / Italy / Trentino-Alto Adige / Brunico
hCoV-19/Italy/TAA-7830034131/2021	EPI_ISL_8592050	2021-02-25	2022-01-11	Europe / Italy / Trentino-Alto Adige / Brunico
hCoV-19/Italy/TAA-7830034132/2021	EPI_ISL_8627000	2021-02-25	2022-01-12	Europe / Italy / Trentino-Alto Adige / Brunico
hCoV-19/Italy/TAA-7830034135/2021	EPI_ISL_8625873	2021-02-25	2022-01-12	Europe / Italy / Trentino-Alto Adige / Brunico
hCoV-19/Italy/TAA-7830034138/2021	EPI_ISL_8592055	2021-02-25	2022-01-11	Europe / Italy / Trentino-Alto Adige / Brunico
hCoV-19/Italy/TAA-7830034140/2021	EPI_ISL_8618772	2021-02-25	2022-01-12	Europe / Italy / Trentino-Alto Adige / Brunico
hCoV-19/Italy/TAA-7830034143/2021	EPI_ISL_8782915	2021-02-25	2022-01-17	Europe / Italy / Trentino-Alto Adige / Brunico
hCoV-19/Italy/TAA-7830034146/2021	EPI_ISL_8618939	2021-02-25	2022-01-12	Europe / Italy / Trentino-Alto Adige / Brunico
hCoV-19/Italy/TAA-7830034147/2021	EPI_ISL_8592081	2021-02-25	2022-01-11	Europe / Italy / Trentino-Alto Adige / Brunico
hCoV-19/Italy/TAA-7830034152/2021	EPI_ISL_8664910	2021-02-25	2022-01-13	Europe / Italy / Trentino-Alto Adige / Brunico
hCoV-19/Italy/TAA-7830034163/2021	EPI_ISL_8592087	2021-02-25	2022-01-11	Europe / Italy / Trentino-Alto Adige / Brunico
hCoV-19/Italy/TAA-7830034165/2021	EPI_ISL_8628642	2021-02-25	2022-01-12	Europe / Italy / Trentino-Alto Adige / Brunico
hCoV-19/Italy/TAA-7830034166/2021	EPI_ISL_8891400	2021-02-25	2022-01-20	Europe / Italy / Trentino-Alto Adige / Brunico
hCoV-19/Italy/TAA-7830034167/2021	EPI_ISL_8592105	2021-02-25	2022-01-11	Europe / Italy / Trentino-Alto Adige / Brunico
hCoV-19/Italy/TAA-7830034174/2021	EPI_ISL_8824260	2021-02-25	2022-01-18	Europe / Italy / Trentino-Alto Adige / Brunico
hCoV-19/Italy/TAA-7830034178/2021	EPI_ISL_8623280	2021-02-25	2022-01-12	Europe / Italy / Trentino-Alto Adige / Brunico
hCoV-19/Italy/TAA-7830034181/2021	EPI_ISL_8628663	2021-02-25	2022-01-12	Europe / Italy / Trentino-Alto Adige / Brunico
hCoV-19/Italy/TAA-7830034186/2021	EPI_ISL_8592134	2021-02-25	2022-01-11	Europe / Italy / Trentino-Alto Adige / Brunico
hCoV-19/Italy/TAA-7830034189/2021	EPI_ISL_8592155	2021-02-25	2022-01-11	Europe / Italy / Trentino-Alto Adige / Brunico
hCoV-19/Italy/TAA-7830034192/2021	EPI_ISL_8592158	2021-02-25	2022-01-11	Europe / Italy / Trentino-Alto Adige / Brunico
hCoV-19/Italy/TAA-7830034193/2021	EPI_ISL_8664994	2021-02-25	2022-01-13	Europe / Italy / Trentino-Alto Adige / Brunico
hCoV-19/Italy/TAA-7830034197/2021	EPI_ISL_8891227	2021-02-25	2022-01-20	Europe / Italy / Trentino-Alto Adige / Brunico
hCoV-19/Italy/TAA-7830034199/2021	EPI_ISL_9654616	2021-02-25	2022-02-08	Europe / Italy / Trentino-Alto Adige / Brunico
hCoV-19/Italy/TAA-7830034208/2021	EPI_ISL_8891631	2021-02-25	2022-01-20	Europe / Italy / Trentino-Alto Adige / Brunico
hCoV-19/Italy/TAA-7830034212/2021	EPI_ISL_8824249	2021-02-25	2022-01-18	Europe / Italy / Trentino-Alto Adige / Brunico
hCoV-19/Italy/TAA-7830034216/2021	EPI_ISL_8592180	2021-02-25	2022-01-11	Europe / Italy / Trentino-Alto Adige / Brunico
hCoV-19/Italy/TAA-7830034217/2021	EPI_ISL_8616366	2021-02-25	2022-01-12	Europe / Italy / Trentino-Alto Adige / Brunico
hCoV-19/Italy/TAA-7830034218/2021	EPI_ISL_8592209	2021-02-25	2022-01-11	Europe / Italy / Trentino-Alto Adige / Brunico
hCoV-19/Italy/TAA-7830034220/2021	EPI_ISL_8623351	2021-02-25	2022-01-12	Europe / Italy / Trentino-Alto Adige / Brunico
hCoV-19/Italy/TAA-7830034222/2021	EPI_ISL_8592223	2021-02-25	2022-01-11	Europe / Italy / Trentino-Alto Adige / Brunico
hCoV-19/Italy/TAA-7830034223/2021	EPI_ISL_8592236	2021-02-25	2022-01-11	Europe / Italy / Trentino-Alto Adige / Brunico
hCoV-19/Italy/TAA-7830034224/2021	EPI_ISL_8592248	2021-02-25	2022-01-11	Europe / Italy / Trentino-Alto Adige / Brunico
hCoV-19/Italy/TAA-7830034225/2021	EPI_ISL_8901513	2021-02-25	2022-01-20	Europe / Italy / Trentino-Alto Adige / Brunico
hCoV-19/Italy/TAA-7830034231/2021	EPI_ISL_8592269	2021-02-25	2022-01-11	Europe / Italy / Trentino-Alto Adige / Brunico
hCoV-19/Italy/TAA-7830034234/2021	EPI_ISL_8592281	2021-02-25	2022-01-11	Europe / Italy / Trentino-Alto Adige / Brunico
hCoV-19/Italy/TAA-7830034238/2021	EPI_ISL_8824247	2021-02-25	2022-01-18	Europe / Italy / Trentino-Alto Adige / Brunico
hCoV-19/Italy/TAA-7830034241/2021	EPI_ISL_8901522	2021-02-25	2022-01-20	Europe / Italy / Trentino-Alto Adige / Brunico
hCoV-19/Italy/TAA-7830034242/2021	EPI_ISL_8592285	2021-02-25	2022-01-11	Europe / Italy / Trentino-Alto Adige / Brunico
hCoV-19/Italy/TAA-7830034247/2021	EPI_ISL_8618799	2021-02-25	2022-01-12	Europe / Italy / Trentino-Alto Adige / Brunico
hCoV-19/Italy/TAA-7830034249/2021	EPI_ISL_8891347	2021-02-25	2022-01-20	Europe / Italy / Trentino-Alto Adige / Brunico
hCoV-19/Italy/TAA-7830034252/2021	EPI_ISL_8592293	2021-02-25	2022-01-11	Europe / Italy / Trentino-Alto Adige / Brunico
hCoV-19/Italy/TAA-7830034253/2021	EPI_ISL_8592307	2021-02-25	2022-01-11	Europe / Italy / Trentino-Alto Adige / Brunico
hCoV-19/Italy/TAA-7830034256/2021	EPI_ISL_8592313	2021-02-25	2022-01-11	Europe / Italy / Trentino-Alto Adige / Brunico
hCoV-19/Italy/TAA-7830034257/2021	EPI_ISL_8592319	2021-02-25	2022-01-11	Europe / Italy / Trentino-Alto Adige / Brunico
hCoV-19/Italy/TAA-7830034258/2021	EPI_ISL_8592327	2021-02-25	2022-01-11	Europe / Italy / Trentino-Alto Adige / Brunico
hCoV-19/Italy/TAA-7830034259/2021	EPI_ISL_8617735	2021-02-25	2022-01-12	Europe / Italy / Trentino-Alto Adige / Brunico
hCoV-19/Italy/TAA-7830034260/2021	EPI_ISL_8592329	2021-02-25	2022-01-11	Europe / Italy / Trentino-Alto Adige / Brunico
hCoV-19/Italy/TAA-7830034262/2021	EPI_ISL_8623128	2021-02-25	2022-01-12	Europe / Italy / Trentino-Alto Adige / Brunico
hCoV-19/Italy/TAA-7830034263/2021	EPI_ISL_8623131	2021-02-25	2022-01-12	Europe / Italy / Trentino-Alto Adige / Brunico
hCoV-19/Italy/TAA-7830034264/2021	EPI_ISL_8592347	2021-02-25	2022-01-11	Europe / Italy / Trentino-Alto Adige / Brunico
hCoV-19/Italy/TAA-7830034265/2021	EPI_ISL_8592368	2021-02-25	2022-01-11	Europe / Italy / Trentino-Alto Adige / Brunico
hCoV-19/Italy/TAA-7830034282/2021	EPI_ISL_8592371	2021-02-26	2022-01-11	Europe / Italy / Trentino-Alto Adige / Brunico
hCoV-19/Italy/TAA-7830034289/2021	EPI_ISL_9512402	2021-02-26	2022-02-04	Europe / Italy / Trentino-Alto Adige / Brunico
hCoV-19/Italy/TAA-7830034291/2021	EPI_ISL_8669163	2021-02-26	2022-01-13	Europe / Italy / Trentino-Alto Adige / Brunico
hCoV-19/Italy/TAA-7830034292/2021	EPI_ISL_8592377	2021-02-26	2022-01-11	Europe / Italy / Trentino-Alto Adige / Brunico
hCoV-19/Italy/TAA-7830034300/2021	EPI_ISL_8592397	2021-02-26	2022-01-11	Europe / Italy / Trentino-Alto Adige / Brunico
hCoV-19/Italy/TAA-7830034312/2021	EPI_ISL_8592401	2021-02-26	2022-01-11	Europe / Italy / Trentino-Alto Adige / Brunico
hCoV-19/Italy/TAA-7830034314/2021	EPI_ISL_8592411	2021-02-26	2022-01-11	Europe / Italy / Trentino-Alto Adige / Brunico
hCoV-19/Italy/TAA-7830034318/2021	EPI_ISL_8782928	2021-02-26	2022-01-17	Europe / Italy / Trentino-Alto Adige / Brunico
hCoV-19/Italy/TAA-7830034323/2021	EPI_ISL_8928580	2021-02-26	2022-01-21	Europe / Italy / Trentino-Alto Adige / Brunico
hCoV-19/Italy/TAA-7830034339/2021	EPI_ISL_8782996	2021-02-26	2022-01-17	Europe / Italy / Trentino-Alto Adige / Brunico
hCoV-19/Italy/TAA-7830034341/2021	EPI_ISL_8901532	2021-02-26	2022-01-20	Europe / Italy / Trentino-Alto Adige / Brunico
hCoV-19/Italy/TAA-7830034348/2021	EPI_ISL_8625894	2021-02-26	2022-01-12	Europe / Italy / Trentino-Alto Adige / Brunico
hCoV-19/Italy/TAA-7830034370/2021	EPI_ISL_8592417	2021-02-26	2022-01-11	Europe / Italy / Trentino-Alto Adige / Brunico
hCoV-19/Italy/TAA-7830034371/2021	EPI_ISL_8592441	2021-02-26	2022-01-11	Europe / Italy / Trentino-Alto Adige / Brunico
hCoV-19/Italy/TAA-7830034374/2021	EPI_ISL_8623137	2021-02-26	2022-01-12	Europe / Italy / Trentino-Alto Adige / Brunico
hCoV-19/Italy/TAA-7830034378/2021	EPI_ISL_9512444	2021-02-26	2022-02-04	Europe / Italy / Trentino-Alto Adige / Brunico
hCoV-19/Italy/TAA-7830034390/2021	EPI_ISL_8623490	2021-02-26	2022-01-12	Europe / Italy / Trentino-Alto Adige / Brunico
hCoV-19/Italy/TAA-7830034394/2021	EPI_ISL_8615607	2021-02-26	2022-01-12	Europe / Italy / Trentino-Alto Adige / Brunico
hCoV-19/Italy/TAA-7830034401/2021	EPI_ISL_8824274	2021-02-26	2022-01-18	Europe / Italy / Trentino-Alto Adige / Brunico
hCoV-19/Italy/TAA-7830034412/2021	EPI_ISL_8628680	2021-02-26	2022-01-12	Europe / Italy / Trentino-Alto Adige / Brunico
hCoV-19/Italy/TAA-7830034417/2021	EPI_ISL_8592474	2021-02-26	2022-01-11	Europe / Italy / Trentino-Alto Adige / Brunico
hCoV-19/Italy/TAA-7830034421/2021	EPI_ISL_9021369	2021-02-26	2022-01-24	Europe / Italy / Trentino-Alto Adige / Brunico
hCoV-19/Italy/TAA-7830034439/2021	EPI_ISL_8592480	2021-02-26	2022-01-11	Europe / Italy / Trentino-Alto Adige / Brunico
hCoV-19/Italy/TAA-7830034443/2021	EPI_ISL_8592498	2021-02-26	2022-01-11	Europe / Italy / Trentino-Alto Adige / Brunico
hCoV-19/Italy/TAA-7830034451/2021	EPI_ISL_8592519	2021-02-26	2022-01-11	Europe / Italy / Trentino-Alto Adige / Brunico
hCoV-19/Italy/TAA-7830034452/2021	EPI_ISL_11941041	2021-02-26	2022-04-11	Europe / Italy / Trentino-Alto Adige / Brunico
hCoV-19/Italy/TAA-7830034457/2021	EPI_ISL_8623340	2021-02-26	2022-01-12	Europe / Italy / Trentino-Alto Adige / Brunico
hCoV-19/Italy/TAA-7830034460/2021	EPI_ISL_8782921	2021-02-26	2022-01-17	Europe / Italy / Trentino-Alto Adige / Brunico
hCoV-19/Italy/TAA-7830034461/2021	EPI_ISL_8592541	2021-02-26	2022-01-11	Europe / Italy / Trentino-Alto Adige / Brunico
hCoV-19/Italy/TAA-7830034463/2021	EPI_ISL_8592567	2021-02-26	2022-01-11	Europe / Italy / Trentino-Alto Adige / Brunico
hCoV-19/Italy/TAA-7830034464/2021	EPI_ISL_8783016	2021-02-26	2022-01-17	Europe / Italy / Trentino-Alto Adige / Brunico
hCoV-19/Italy/TAA-7830034468/2021	EPI_ISL_8891488	2021-02-26	2022-01-20	Europe / Italy / Trentino-Alto Adige / Brunico
hCoV-19/Italy/TAA-7830034470/2021	EPI_ISL_8594357	2021-02-26	2022-01-11	Europe / Italy / Trentino-Alto Adige / Brunico
hCoV-19/Italy/TAA-7830034471/2021	EPI_ISL_8592588	2021-02-26	2022-01-11	Europe / Italy / Trentino-Alto Adige / Brunico
hCoV-19/Italy/TAA-7830034473/2021	EPI_ISL_8623343	2021-02-26	2022-01-12	Europe / Italy / Trentino-Alto Adige / Brunico
hCoV-19/Italy/TAA-7830034474/2021	EPI_ISL_8901496	2021-02-26	2022-01-20	Europe / Italy / Trentino-Alto Adige / Brunico
hCoV-19/Italy/TAA-7830034478/2021	EPI_ISL_8901518	2021-02-26	2022-01-20	Europe / Italy / Trentino-Alto Adige / Brunico
hCoV-19/Italy/TAA-7830034480/2021	EPI_ISL_8629922	2021-02-26	2022-01-12	Europe / Italy / Trentino-Alto Adige / Brunico
hCoV-19/Italy/TAA-7830034486/2021	EPI_ISL_8618829	2021-02-26	2022-01-12	Europe / Italy / Trentino-Alto Adige / Brunico
hCoV-19/Italy/TAA-7830034487/2021	EPI_ISL_8891461	2021-02-26	2022-01-20	Europe / Italy / Trentino-Alto Adige / Brunico
hCoV-19/Italy/TAA-7830034488/2021	EPI_ISL_8592594	2021-02-26	2022-01-11	Europe / Italy / Trentino-Alto Adige / Brunico
hCoV-19/Italy/TAA-7830034490/2021	EPI_ISL_8615596	2021-02-26	2022-01-12	Europe / Italy / Trentino-Alto Adige / Brunico
hCoV-19/Italy/TAA-7830034492/2021	EPI_ISL_8592601	2021-02-26	2022-01-11	Europe / Italy / Trentino-Alto Adige / Brunico
hCoV-19/Italy/TAA-7830034493/2021	EPI_ISL_8592615	2021-02-26	2022-01-11	Europe / Italy / Trentino-Alto Adige / Brunico
hCoV-19/Italy/TAA-7830034497/2021	EPI_ISL_8671259	2021-02-26	2022-01-13	Europe / Italy / Trentino-Alto Adige / Brunico
hCoV-19/Italy/TAA-7830034524/2021	EPI_ISL_8628653	2021-03-01	2022-01-12	Europe / Italy / Trentino-Alto Adige / Brunico
hCoV-19/Italy/TAA-7830034525/2021	EPI_ISL_9655222	2021-03-01	2022-02-08	Europe / Italy / Trentino-Alto Adige / Brunico
hCoV-19/Italy/TAA-7830034542/2021	EPI_ISL_8891432	2021-03-01	2022-01-20	Europe / Italy / Trentino-Alto Adige / Brunico
hCoV-19/Italy/TAA-7830034546/2021	EPI_ISL_11941455	2021-03-01	2022-04-11	Europe / Italy / Trentino-Alto Adige / Brunico
hCoV-19/Italy/TAA-7830034547/2021	EPI_ISL_8623138	2021-03-01	2022-01-12	Europe / Italy / Trentino-Alto Adige / Brunico
hCoV-19/Italy/TAA-7830034551/2021	EPI_ISL_9655167	2021-03-01	2022-02-08	Europe / Italy / Trentino-Alto Adige / Brunico
hCoV-19/Italy/TAA-7830034579/2021	EPI_ISL_8628668	2021-03-01	2022-01-12	Europe / Italy / Trentino-Alto Adige / Brunico
hCoV-19/Italy/TAA-7830034580/2021	EPI_ISL_8900510	2021-03-01	2022-01-20	Europe / Italy / Trentino-Alto Adige / Brunico
hCoV-19/Italy/TAA-7830034587/2021	EPI_ISL_8623287	2021-03-01	2022-01-12	Europe / Italy / Trentino-Alto Adige / Brunico
hCoV-19/Italy/TAA-7830034605/2021	EPI_ISL_9021211	2021-03-01	2022-01-24	Europe / Italy / Trentino-Alto Adige / Brunico
hCoV-19/Italy/TAA-7830034610/2021	EPI_ISL_11941442	2021-03-01	2022-04-11	Europe / Italy / Trentino-Alto Adige / Brunico
hCoV-19/Italy/TAA-7830034615/2021	EPI_ISL_9655603	2021-03-01	2022-02-08	Europe / Italy / Trentino-Alto Adige / Brunico
hCoV-19/Italy/TAA-7830034627/2021	EPI_ISL_8623334	2021-03-01	2022-01-12	Europe / Italy / Trentino-Alto Adige / Brunico
hCoV-19/Italy/TAA-7830034647/2021	EPI_ISL_9655038	2021-03-01	2022-02-08	Europe / Italy / Trentino-Alto Adige / Brunico
hCoV-19/Italy/TAA-7830034761/2021	EPI_ISL_8592632	2021-03-02	2022-01-11	Europe / Italy / Trentino-Alto Adige / Brunico
hCoV-19/Italy/TAA-7830034762/2021	EPI_ISL_8593657	2021-03-02	2022-01-11	Europe / Italy / Trentino-Alto Adige / Brunico
hCoV-19/Italy/TAA-7830034763/2021	EPI_ISL_8670400	2021-03-02	2022-01-13	Europe / Italy / Trentino-Alto Adige / Brunico
hCoV-19/Italy/TAA-7830034765/2021	EPI_ISL_8623142	2021-03-02	2022-01-12	Europe / Italy / Trentino-Alto Adige / Brunico
hCoV-19/Italy/TAA-7830034773/2021	EPI_ISL_8618836	2021-03-02	2022-01-12	Europe / Italy / Trentino-Alto Adige / Brunico
hCoV-19/Italy/TAA-7830034775/2021	EPI_ISL_8625886	2021-03-02	2022-01-12	Europe / Italy / Trentino-Alto Adige / Brunico
hCoV-19/Italy/TAA-7830034777/2021	EPI_ISL_8663351	2021-03-02	2022-01-13	Europe / Italy / Trentino-Alto Adige / Brunico
hCoV-19/Italy/TAA-7830034784/2021	EPI_ISL_9512395	2021-03-02	2022-02-04	Europe / Italy / Trentino-Alto Adige / Brunico
hCoV-19/Italy/TAA-7830034788/2021	EPI_ISL_8824254	2021-03-02	2022-01-18	Europe / Italy / Trentino-Alto Adige / Brunico
hCoV-19/Italy/TAA-7830034789/2021	EPI_ISL_12192108	2021-03-02	2022-04-21	Europe / Italy / Trentino-Alto Adige / Brunico
hCoV-19/Italy/TAA-7830034804/2021	EPI_ISL_8593658	2021-03-02	2022-01-11	Europe / Italy / Trentino-Alto Adige / Brunico
hCoV-19/Italy/TAA-7830034821/2021	EPI_ISL_8618870	2021-03-03	2022-01-12	Europe / Italy / Trentino-Alto Adige / Brunico
hCoV-19/Italy/TAA-7830034822/2021	EPI_ISL_8664457	2021-03-03	2022-01-13	Europe / Italy / Trentino-Alto Adige / Brunico
hCoV-19/Italy/TAA-7830034824/2021	EPI_ISL_8665003	2021-03-03	2022-01-13	Europe / Italy / Trentino-Alto Adige / Brunico
hCoV-19/Italy/TAA-7830034828/2021	EPI_ISL_8615664	2021-03-03	2022-01-12	Europe / Italy / Trentino-Alto Adige / Brunico
hCoV-19/Italy/TAA-7830034837/2021	EPI_ISL_8891420	2021-03-03	2022-01-20	Europe / Italy / Trentino-Alto Adige / Brunico
hCoV-19/Italy/TAA-7830034840/2021	EPI_ISL_8623143	2021-03-03	2022-01-12	Europe / Italy / Trentino-Alto Adige / Brunico
hCoV-19/Italy/TAA-7830034843/2021	EPI_ISL_8628675	2021-03-03	2022-01-12	Europe / Italy / Trentino-Alto Adige / Brunico
hCoV-19/Italy/TAA-7830034847/2021	EPI_ISL_9512446	2021-03-03	2022-02-04	Europe / Italy / Trentino-Alto Adige / Brunico
hCoV-19/Italy/TAA-7830034875/2021	EPI_ISL_8593665	2021-03-03	2022-01-11	Europe / Italy / Trentino-Alto Adige / Brunico
hCoV-19/Italy/TAA-7830034887/2021	EPI_ISL_8901534	2021-03-03	2022-01-20	Europe / Italy / Trentino-Alto Adige / Brunico
hCoV-19/Italy/TAA-7830034895/2021	EPI_ISL_8891371	2021-03-03	2022-01-20	Europe / Italy / Trentino-Alto Adige / Brunico
hCoV-19/Italy/TAA-7830034913/2021	EPI_ISL_8593666	2021-03-03	2022-01-11	Europe / Italy / Trentino-Alto Adige / Brunico
hCoV-19/Italy/TAA-7830034915/2021	EPI_ISL_8593667	2021-03-03	2022-01-11	Europe / Italy / Trentino-Alto Adige / Brunico
hCoV-19/Italy/TAA-7830034919/2021	EPI_ISL_8618942	2021-03-03	2022-01-12	Europe / Italy / Trentino-Alto Adige / Brunico
hCoV-19/Italy/TAA-7830034920/2021	EPI_ISL_8593668	2021-03-03	2022-01-11	Europe / Italy / Trentino-Alto Adige / Brunico
hCoV-19/Italy/TAA-7830034926/2021	EPI_ISL_9512443	2021-03-03	2022-02-04	Europe / Italy / Trentino-Alto Adige / Brunico
hCoV-19/Italy/TAA-7830034939/2021	EPI_ISL_8615723	2021-03-03	2022-01-12	Europe / Italy / Trentino-Alto Adige / Brunico
hCoV-19/Italy/TAA-7830034943/2021	EPI_ISL_8593669	2021-03-03	2022-01-11	Europe / Italy / Trentino-Alto Adige / Brunico
hCoV-19/Italy/TAA-7830034946/2021	EPI_ISL_8593670	2021-03-03	2022-01-11	Europe / Italy / Trentino-Alto Adige / Brunico
hCoV-19/Italy/TAA-7830034948/2021	EPI_ISL_8593671	2021-03-03	2022-01-11	Europe / Italy / Trentino-Alto Adige / Brunico
hCoV-19/Italy/TAA-7830034949/2021	EPI_ISL_8593672	2021-03-03	2022-01-11	Europe / Italy / Trentino-Alto Adige / Brunico
hCoV-19/Italy/TAA-7830034955/2021	EPI_ISL_8625874	2021-03-03	2022-01-12	Europe / Italy / Trentino-Alto Adige / Brunico
hCoV-19/Italy/TAA-7830034960/2021	EPI_ISL_9512387	2021-03-03	2022-02-04	Europe / Italy / Trentino-Alto Adige / Brunico
hCoV-19/Italy/TAA-7830034967/2021	EPI_ISL_8628677	2021-03-03	2022-01-12	Europe / Italy / Trentino-Alto Adige / Brunico
hCoV-19/Italy/TAA-7830034977/2021	EPI_ISL_8782930	2021-03-03	2022-01-17	Europe / Italy / Trentino-Alto Adige / Brunico
hCoV-19/Italy/TAA-7830034985/2021	EPI_ISL_8616400	2021-03-03	2022-01-12	Europe / Italy / Trentino-Alto Adige / Brunico
hCoV-19/Italy/TAA-7830034987/2021	EPI_ISL_8593673	2021-03-03	2022-01-11	Europe / Italy / Trentino-Alto Adige / Brunico
hCoV-19/Italy/TAA-7830034988/2021	EPI_ISL_8593674	2021-03-03	2022-01-11	Europe / Italy / Trentino-Alto Adige / Brunico
hCoV-19/Italy/TAA-7830034989/2021	EPI_ISL_8664997	2021-03-03	2022-01-13	Europe / Italy / Trentino-Alto Adige / Brunico
hCoV-19/Italy/TAA-7830034990/2021	EPI_ISL_8593675	2021-03-03	2022-01-11	Europe / Italy / Trentino-Alto Adige / Brunico
hCoV-19/Italy/TAA-7830034991/2021	EPI_ISL_8628647	2021-03-03	2022-01-12	Europe / Italy / Trentino-Alto Adige / Brunico
hCoV-19/Italy/TAA-7830035000/2021	EPI_ISL_8623526	2021-03-04	2022-01-12	Europe / Italy / Trentino-Alto Adige / Brunico
hCoV-19/Italy/TAA-7830035007/2021	EPI_ISL_8593676	2021-03-04	2022-01-11	Europe / Italy / Trentino-Alto Adige / Brunico
hCoV-19/Italy/TAA-7830035010/2021	EPI_ISL_8628665	2021-03-04	2022-01-12	Europe / Italy / Trentino-Alto Adige / Brunico
hCoV-19/Italy/TAA-7830035016/2021	EPI_ISL_8814079	2021-03-04	2022-01-18	Europe / Italy / Trentino-Alto Adige / Brunico
hCoV-19/Italy/TAA-7830035017/2021	EPI_ISL_8593779	2021-03-04	2022-01-11	Europe / Italy / Trentino-Alto Adige / Brunico
hCoV-19/Italy/TAA-7830035022/2021	EPI_ISL_8593780	2021-03-04	2022-01-11	Europe / Italy / Trentino-Alto Adige / Brunico
hCoV-19/Italy/TAA-7830035023/2021	EPI_ISL_8593806	2021-03-04	2022-01-11	Europe / Italy / Trentino-Alto Adige / Brunico
hCoV-19/Italy/TAA-7830035031/2021	EPI_ISL_8594354	2021-03-04	2022-01-11	Europe / Italy / Trentino-Alto Adige / Brunico
hCoV-19/Italy/TAA-7830035032/2021	EPI_ISL_8617668	2021-03-04	2022-01-12	Europe / Italy / Trentino-Alto Adige / Brunico
hCoV-19/Italy/TAA-7830035038/2021	EPI_ISL_8593807	2021-03-04	2022-01-11	Europe / Italy / Trentino-Alto Adige / Brunico
hCoV-19/Italy/TAA-7830035039/2021	EPI_ISL_8593808	2021-03-04	2022-01-11	Europe / Italy / Trentino-Alto Adige / Brunico
hCoV-19/Italy/TAA-7830035048/2021	EPI_ISL_8628688	2021-03-04	2022-01-12	Europe / Italy / Trentino-Alto Adige / Brunico
hCoV-19/Italy/TAA-7830035055/2021	EPI_ISL_8901507	2021-03-04	2022-01-20	Europe / Italy / Trentino-Alto Adige / Brunico
hCoV-19/Italy/TAA-7830035058/2021	EPI_ISL_8593809	2021-03-04	2022-01-11	Europe / Italy / Trentino-Alto Adige / Brunico
hCoV-19/Italy/TAA-7830035059/2021	EPI_ISL_8593810	2021-03-04	2022-01-11	Europe / Italy / Trentino-Alto Adige / Brunico
hCoV-19/Italy/TAA-7830035072/2021	EPI_ISL_8593811	2021-03-04	2022-01-11	Europe / Italy / Trentino-Alto Adige / Brunico
hCoV-19/Italy/TAA-7830035076/2021	EPI_ISL_8625875	2021-03-04	2022-01-12	Europe / Italy / Trentino-Alto Adige / Brunico
hCoV-19/Italy/TAA-7830035080/2021	EPI_ISL_8593812	2021-03-04	2022-01-11	Europe / Italy / Trentino-Alto Adige / Brunico
hCoV-19/Italy/TAA-7830035091/2021	EPI_ISL_8593813	2021-03-04	2022-01-11	Europe / Italy / Trentino-Alto Adige / Brunico
hCoV-19/Italy/TAA-7830035093/2021	EPI_ISL_8593814	2021-03-04	2022-01-11	Europe / Italy / Trentino-Alto Adige / Brunico
hCoV-19/Italy/TAA-7830035099/2021	EPI_ISL_8593815	2021-03-04	2022-01-11	Europe / Italy / Trentino-Alto Adige / Brunico
hCoV-19/Italy/TAA-7830035100/2021	EPI_ISL_8593816	2021-03-04	2022-01-11	Europe / Italy / Trentino-Alto Adige / Brunico
hCoV-19/Italy/TAA-7830035101/2021	EPI_ISL_8593817	2021-03-04	2022-01-11	Europe / Italy / Trentino-Alto Adige / Brunico
hCoV-19/Italy/TAA-7830035120/2021	EPI_ISL_8593818	2021-03-05	2022-01-11	Europe / Italy / Trentino-Alto Adige / Brunico
hCoV-19/Italy/TAA-7830035121/2021	EPI_ISL_8593819	2021-03-05	2022-01-11	Europe / Italy / Trentino-Alto Adige / Brunico
hCoV-19/Italy/TAA-7830035134/2021	EPI_ISL_8901521	2021-03-05	2022-01-20	Europe / Italy / Trentino-Alto Adige / Brunico
hCoV-19/Italy/TAA-7830035135/2021	EPI_ISL_8824252	2021-03-05	2022-01-18	Europe / Italy / Trentino-Alto Adige / Brunico
hCoV-19/Italy/TAA-7830035136/2021	EPI_ISL_8593820	2021-03-05	2022-01-11	Europe / Italy / Trentino-Alto Adige / Brunico
hCoV-19/Italy/TAA-7830035140/2021	EPI_ISL_8618922	2021-03-05	2022-01-12	Europe / Italy / Trentino-Alto Adige / Brunico
hCoV-19/Italy/TAA-7830035191/2021	EPI_ISL_8782998	2021-03-05	2022-01-17	Europe / Italy / Trentino-Alto Adige / Brunico
hCoV-19/Italy/TAA-7830035210/2021	EPI_ISL_8593821	2021-03-05	2022-01-11	Europe / Italy / Trentino-Alto Adige / Brunico
hCoV-19/Italy/TAA-7830035211/2021	EPI_ISL_8623339	2021-03-05	2022-01-12	Europe / Italy / Trentino-Alto Adige / Brunico
hCoV-19/Italy/TAA-7830035224/2021	EPI_ISL_8901508	2021-03-05	2022-01-20	Europe / Italy / Trentino-Alto Adige / Brunico
hCoV-19/Italy/TAA-7830035226/2021	EPI_ISL_8594358	2021-03-05	2022-01-11	Europe / Italy / Trentino-Alto Adige / Brunico
hCoV-19/Italy/TAA-7830035227/2021	EPI_ISL_8891534	2021-03-05	2022-01-20	Europe / Italy / Trentino-Alto Adige / Brunico
hCoV-19/Italy/TAA-7830035229/2021	EPI_ISL_8623146	2021-03-05	2022-01-12	Europe / Italy / Trentino-Alto Adige / Brunico
hCoV-19/Italy/TAA-7830035247/2021	EPI_ISL_9511686	2021-03-05	2022-02-04	Europe / Italy / Trentino-Alto Adige / Brunico
hCoV-19/Italy/TAA-7830035249/2021	EPI_ISL_8628648	2021-03-05	2022-01-12	Europe / Italy / Trentino-Alto Adige / Brunico
hCoV-19/Italy/TAA-7830035250/2021	EPI_ISL_8901502	2021-03-05	2022-01-20	Europe / Italy / Trentino-Alto Adige / Brunico
hCoV-19/Italy/TAA-7830035287/2021	EPI_ISL_8673045	2021-03-08	2022-01-13	Europe / Italy / Trentino-Alto Adige / Brunico
hCoV-19/Italy/TAA-7830035295/2021	EPI_ISL_8782997	2021-03-08	2022-01-17	Europe / Italy / Trentino-Alto Adige / Brunico
hCoV-19/Italy/TAA-7830035297/2021	EPI_ISL_8824253	2021-03-08	2022-01-18	Europe / Italy / Trentino-Alto Adige / Brunico
hCoV-19/Italy/TAA-7830035299/2021	EPI_ISL_8891399	2021-03-08	2022-01-20	Europe / Italy / Trentino-Alto Adige / Brunico
hCoV-19/Italy/TAA-7830035318/2021	EPI_ISL_8623338	2021-03-08	2022-01-12	Europe / Italy / Trentino-Alto Adige / Brunico
hCoV-19/Italy/TAA-7830035321/2021	EPI_ISL_8891427	2021-03-08	2022-01-20	Europe / Italy / Trentino-Alto Adige / Brunico
hCoV-19/Italy/TAA-7830035326/2021	EPI_ISL_8628643	2021-03-08	2022-01-12	Europe / Italy / Trentino-Alto Adige / Brunico
hCoV-19/Italy/TAA-7830035329/2021	EPI_ISL_8891179	2021-03-08	2022-01-20	Europe / Italy / Trentino-Alto Adige / San Candido
hCoV-19/Italy/TAA-7830035333/2021	EPI_ISL_8901506	2021-03-08	2022-01-20	Europe / Italy / Trentino-Alto Adige / San Candido
hCoV-19/Italy/TAA-7830035334/2021	EPI_ISL_8663942	2021-03-08	2022-01-13	Europe / Italy / Trentino-Alto Adige / Brunico
hCoV-19/Italy/TAA-7830035335/2021	EPI_ISL_11941085	2021-03-08	2022-04-11	Europe / Italy / Trentino-Alto Adige / San Candido
hCoV-19/Italy/TAA-7830035336/2021	EPI_ISL_8901523	2021-03-08	2022-01-20	Europe / Italy / Trentino-Alto Adige / San Candido
hCoV-19/Italy/TAA-7830035339/2021	EPI_ISL_8814043	2021-03-08	2022-01-18	Europe / Italy / Trentino-Alto Adige / San Candido
hCoV-19/Italy/TAA-7830035344/2021	EPI_ISL_4392881	2021-03-08	2021-09-22	Europe / Italy / Trentino-Alto Adige / South Tyrol
hCoV-19/Italy/TAA-7830035360/2021	EPI_ISL_9512440	2021-03-08	2022-02-04	Europe / Italy / Trentino-Alto Adige / Brunico
hCoV-19/Italy/TAA-7830035362/2021	EPI_ISL_8900512	2021-03-08	2022-01-20	Europe / Italy / Trentino-Alto Adige / Brunico
hCoV-19/Italy/TAA-7830035394/2021	EPI_ISL_9655113	2021-03-08	2022-02-08	Europe / Italy / Trentino-Alto Adige / Brunico
hCoV-19/Italy/TAA-7830035408/2021	EPI_ISL_12192165	2021-03-08	2022-04-21	Europe / Italy / Trentino-Alto Adige / Brunico
hCoV-19/Italy/TAA-7830035427/2021	EPI_ISL_11943949	2021-03-08	2022-04-11	Europe / Italy / Trentino-Alto Adige / Brunico
hCoV-19/Italy/TAA-7830035431/2021	EPI_ISL_8782916	2021-03-08	2022-01-17	Europe / Italy / Trentino-Alto Adige / Brunico
hCoV-19/Italy/TAA-7830035432/2021	EPI_ISL_8901525	2021-03-08	2022-01-20	Europe / Italy / Trentino-Alto Adige / Brunico
hCoV-19/Italy/TAA-7830035434/2021	EPI_ISL_8628669	2021-03-08	2022-01-12	Europe / Italy / Trentino-Alto Adige / Brunico
hCoV-19/Italy/TAA-7830035435/2021	EPI_ISL_8594356	2021-03-08	2022-01-11	Europe / Italy / Trentino-Alto Adige / Brunico
hCoV-19/Italy/TAA-7830035439/2021	EPI_ISL_8824268	2021-03-08	2022-01-18	Europe / Italy / Trentino-Alto Adige / Brunico
hCoV-19/Italy/TAA-7830035442/2021	EPI_ISL_8594353	2021-03-08	2022-01-11	Europe / Italy / Trentino-Alto Adige / Brunico
hCoV-19/Italy/TAA-7830035445/2021	EPI_ISL_8623284	2021-03-08	2022-01-12	Europe / Italy / Trentino-Alto Adige / Brunico
hCoV-19/Italy/TAA-7830035446/2021	EPI_ISL_8628689	2021-03-08	2022-01-12	Europe / Italy / Trentino-Alto Adige / Brunico
hCoV-19/Italy/TAA-7830035451/2021	EPI_ISL_9655627	2021-03-08	2022-02-08	Europe / Italy / Trentino-Alto Adige / San Candido
hCoV-19/Italy/TAA-7830035452/2021	EPI_ISL_8623147	2021-03-08	2022-01-12	Europe / Italy / Trentino-Alto Adige / San Candido
hCoV-19/Italy/TAA-7830035453/2021	EPI_ISL_4393670	2021-03-08	2021-09-22	Europe / Italy / Trentino-Alto Adige / South Tyrol
hCoV-19/Italy/TAA-7830035957/2021	EPI_ISL_8594176	2021-03-16	2022-01-11	Europe / Italy / Trentino-Alto Adige / Brunico
hCoV-19/Italy/TAA-7830035962/2021	EPI_ISL_8623303	2021-03-16	2022-01-12	Europe / Italy / Trentino-Alto Adige / Brunico
hCoV-19/Italy/TAA-7830035963/2021	EPI_ISL_8628659	2021-03-16	2022-01-12	Europe / Italy / Trentino-Alto Adige / Brunico
hCoV-19/Italy/TAA-7830035966/2021	EPI_ISL_8594178	2021-03-16	2022-01-11	Europe / Italy / Trentino-Alto Adige / Brunico
hCoV-19/Italy/TAA-7830035973/2021	EPI_ISL_8594179	2021-03-16	2022-01-11	Europe / Italy / Trentino-Alto Adige / Brunico
hCoV-19/Italy/TAA-7830035981/2021	EPI_ISL_8594180	2021-03-16	2022-01-11	Europe / Italy / Trentino-Alto Adige / Brunico
hCoV-19/Italy/TAA-7830035982/2021	EPI_ISL_8594181	2021-03-16	2022-01-11	Europe / Italy / Trentino-Alto Adige / Brunico
hCoV-19/Italy/TAA-7830035983/2021	EPI_ISL_8824248	2021-03-16	2022-01-18	Europe / Italy / Trentino-Alto Adige / Brunico
hCoV-19/Italy/TAA-7830035989/2021	EPI_ISL_8891141	2021-03-16	2022-01-20	Europe / Italy / Trentino-Alto Adige / Brunico
hCoV-19/Italy/TAA-7830035990/2021	EPI_ISL_8594182	2021-03-16	2022-01-11	Europe / Italy / Trentino-Alto Adige / Brunico
hCoV-19/Italy/TAA-7830035991/2021	EPI_ISL_8594183	2021-03-16	2022-01-11	Europe / Italy / Trentino-Alto Adige / Brunico
hCoV-19/Italy/TAA-7830035993/2021	EPI_ISL_8623151	2021-03-16	2022-01-12	Europe / Italy / Trentino-Alto Adige / Brunico
hCoV-19/Italy/TAA-7830035999/2021	EPI_ISL_8664078	2021-03-16	2022-01-13	Europe / Italy / Trentino-Alto Adige / Brunico
hCoV-19/Italy/TAA-7830036000/2021	EPI_ISL_8594184	2021-03-16	2022-01-11	Europe / Italy / Trentino-Alto Adige / Brunico
hCoV-19/Italy/TAA-7830036013/2021	EPI_ISL_9655403	2021-03-16	2022-02-08	Europe / Italy / Trentino-Alto Adige / Brunico
hCoV-19/Italy/TAA-7830036033/2021	EPI_ISL_8594185	2021-03-17	2022-01-11	Europe / Italy / Trentino-Alto Adige / Brunico
hCoV-19/Italy/TAA-7830036045/2021	EPI_ISL_9021422	2021-03-17	2022-01-24	Europe / Italy / Trentino-Alto Adige / Brunico
hCoV-19/Italy/TAA-7830036071/2021	EPI_ISL_8623344	2021-03-17	2022-01-12	Europe / Italy / Trentino-Alto Adige / Brunico
hCoV-19/Italy/TAA-7830036074/2021	EPI_ISL_8594186	2021-03-17	2022-01-11	Europe / Italy / Trentino-Alto Adige / Brunico
hCoV-19/Italy/TAA-7830036077/2021	EPI_ISL_8901504	2021-03-17	2022-01-20	Europe / Italy / Trentino-Alto Adige / Brunico
hCoV-19/Italy/TAA-7830036078/2021	EPI_ISL_9655247	2021-03-17	2022-02-08	Europe / Italy / Trentino-Alto Adige / Brunico
hCoV-19/Italy/TAA-7830036093/2021	EPI_ISL_8664623	2021-03-17	2022-01-13	Europe / Italy / Trentino-Alto Adige / Brunico
hCoV-19/Italy/TAA-7830036094/2021	EPI_ISL_9512393	2021-03-17	2022-02-04	Europe / Italy / Trentino-Alto Adige / Brunico
hCoV-19/Italy/TAA-7830036098/2021	EPI_ISL_8901494	2021-03-17	2022-01-20	Europe / Italy / Trentino-Alto Adige / Brunico
hCoV-19/Italy/TAA-7830036103/2021	EPI_ISL_9655299	2021-03-17	2022-02-08	Europe / Italy / Trentino-Alto Adige / Brunico
hCoV-19/Italy/TAA-7830036104/2021	EPI_ISL_8928578	2021-03-17	2022-01-21	Europe / Italy / Trentino-Alto Adige / Brunico
hCoV-19/Italy/TAA-7830036106/2021	EPI_ISL_8616516	2021-03-17	2022-01-12	Europe / Italy / Trentino-Alto Adige / Brunico
hCoV-19/Italy/TAA-7830036110/2021	EPI_ISL_11943991	2021-03-17	2022-04-11	Europe / Italy / Trentino-Alto Adige / Brunico
hCoV-19/Italy/TAA-7830036111/2021	EPI_ISL_8623152	2021-03-17	2022-01-12	Europe / Italy / Trentino-Alto Adige / Brunico
hCoV-19/Italy/TAA-7830036112/2021	EPI_ISL_9655924	2021-03-17	2022-02-08	Europe / Italy / Trentino-Alto Adige / Brunico
hCoV-19/Italy/TAA-7830036114/2021	EPI_ISL_8628661	2021-03-17	2022-01-12	Europe / Italy / Trentino-Alto Adige / Brunico
hCoV-19/Italy/TAA-7830036115/2021	EPI_ISL_8623337	2021-03-17	2022-01-12	Europe / Italy / Trentino-Alto Adige / Brunico
hCoV-19/Italy/TAA-7830036140/2021	EPI_ISL_8616554	2021-03-18	2022-01-12	Europe / Italy / Trentino-Alto Adige / Brunico
hCoV-19/Italy/TAA-7830036142/2021	EPI_ISL_8824272	2021-03-18	2022-01-18	Europe / Italy / Trentino-Alto Adige / Brunico
hCoV-19/Italy/TAA-7830036145/2021	EPI_ISL_9512398	2021-03-18	2022-02-04	Europe / Italy / Trentino-Alto Adige / Brunico
hCoV-19/Italy/TAA-7830036146/2021	EPI_ISL_9021180	2021-03-18	2022-01-24	Europe / Italy / Trentino-Alto Adige / Brunico
hCoV-19/Italy/TAA-7830036147/2021	EPI_ISL_9021213	2021-03-18	2022-01-24	Europe / Italy / Trentino-Alto Adige / Brunico
hCoV-19/Italy/TAA-7830036148/2021	EPI_ISL_9021206	2021-03-18	2022-01-24	Europe / Italy / Trentino-Alto Adige / Brunico
hCoV-19/Italy/TAA-7830036156/2021	EPI_ISL_8628673	2021-03-22	2022-01-12	Europe / Italy / Trentino-Alto Adige / Brunico
hCoV-19/Italy/TAA-7830036162/2021	EPI_ISL_8901500	2021-03-18	2022-01-20	Europe / Italy / Trentino-Alto Adige / Brunico
hCoV-19/Italy/TAA-7830036165/2021	EPI_ISL_8891512	2021-03-18	2022-01-20	Europe / Italy / Trentino-Alto Adige / Brunico
hCoV-19/Italy/TAA-7830036168/2021	EPI_ISL_9655686	2021-03-18	2022-02-08	Europe / Italy / Trentino-Alto Adige / Brunico
hCoV-19/Italy/TAA-7830036169/2021	EPI_ISL_9655112	2021-03-18	2022-02-08	Europe / Italy / Trentino-Alto Adige / Brunico
hCoV-19/Italy/TAA-7830036170/2021	EPI_ISL_8782929	2021-03-18	2022-01-17	Europe / Italy / Trentino-Alto Adige / Brunico
hCoV-19/Italy/TAA-7830036174/2021	EPI_ISL_8594187	2021-03-18	2022-01-11	Europe / Italy / Trentino-Alto Adige / Brunico
hCoV-19/Italy/TAA-7830036214/2021	EPI_ISL_8623360	2021-03-19	2022-01-12	Europe / Italy / Trentino-Alto Adige / Brunico
hCoV-19/Italy/TAA-7830036224/2021	EPI_ISL_8628667	2021-03-19	2022-01-12	Europe / Italy / Trentino-Alto Adige / Brunico
hCoV-19/Italy/TAA-7830036241/2021	EPI_ISL_8625893	2021-03-19	2022-01-12	Europe / Italy / Trentino-Alto Adige / Brunico
hCoV-19/Italy/TAA-7830036244/2021	EPI_ISL_8594359	2021-03-19	2022-01-11	Europe / Italy / Trentino-Alto Adige / Brunico
hCoV-19/Italy/TAA-7830036252/2021	EPI_ISL_8628666	2021-03-19	2022-01-12	Europe / Italy / Trentino-Alto Adige / Brunico
hCoV-19/Italy/TAA-7830036260/2021	EPI_ISL_11943749	2021-03-19	2022-04-11	Europe / Italy / Trentino-Alto Adige / Brunico
hCoV-19/Italy/TAA-7830036262/2021	EPI_ISL_9655291	2021-03-19	2022-02-08	Europe / Italy / Trentino-Alto Adige / Brunico
hCoV-19/Italy/TAA-7830036267/2021	EPI_ISL_9511685	2021-03-19	2022-02-04	Europe / Italy / Trentino-Alto Adige / Brunico
hCoV-19/Italy/TAA-7830036270/2021	EPI_ISL_8824277	2021-03-19	2022-01-18	Europe / Italy / Trentino-Alto Adige / Brunico
hCoV-19/Italy/TAA-7830036319/2021	EPI_ISL_12192266	2021-03-22	2022-04-21	Europe / Italy / Trentino-Alto Adige / Brunico
hCoV-19/Italy/TAA-7830036332/2021	EPI_ISL_8594188	2021-03-22	2022-01-11	Europe / Italy / Trentino-Alto Adige / Brunico
hCoV-19/Italy/TAA-7830036333/2021	EPI_ISL_8824261	2021-03-22	2022-01-18	Europe / Italy / Trentino-Alto Adige / Brunico
hCoV-19/Italy/TAA-7830036334/2021	EPI_ISL_8665314	2021-03-22	2022-01-13	Europe / Italy / Trentino-Alto Adige / Brunico
hCoV-19/Italy/TAA-7830036336/2021	EPI_ISL_8618943	2021-03-22	2022-01-12	Europe / Italy / Trentino-Alto Adige / Brunico
hCoV-19/Italy/TAA-7830036339/2021	EPI_ISL_8901533	2021-03-22	2022-01-20	Europe / Italy / Trentino-Alto Adige / Brunico
hCoV-19/Italy/TAA-7830036340/2021	EPI_ISL_8623155	2021-03-22	2022-01-12	Europe / Italy / Trentino-Alto Adige / Brunico
hCoV-19/Italy/TAA-7830036346/2021	EPI_ISL_9655290	2021-03-22	2022-02-08	Europe / Italy / Trentino-Alto Adige / Brunico
hCoV-19/Italy/TAA-7830036361/2021	EPI_ISL_8594189	2021-03-22	2022-01-11	Europe / Italy / Trentino-Alto Adige / Brunico
hCoV-19/Italy/TAA-7830036363/2021	EPI_ISL_8824245	2021-03-22	2022-01-18	Europe / Italy / Trentino-Alto Adige / Brunico
hCoV-19/Italy/TAA-7830036371/2021	EPI_ISL_9021709	2021-03-22	2022-01-24	Europe / Italy / Trentino-Alto Adige / Brunico
hCoV-19/Italy/TAA-7830036373/2021	EPI_ISL_8594190	2021-03-22	2022-01-11	Europe / Italy / Trentino-Alto Adige / Brunico
hCoV-19/Italy/TAA-7830036374/2021	EPI_ISL_8628672	2021-03-22	2022-01-12	Europe / Italy / Trentino-Alto Adige / Brunico
hCoV-19/Italy/TAA-7830036382/2021	EPI_ISL_8594191	2021-03-22	2022-01-11	Europe / Italy / Trentino-Alto Adige / Brunico
hCoV-19/Italy/TAA-7830036390/2021	EPI_ISL_12192305	2021-03-22	2022-04-21	Europe / Italy / Trentino-Alto Adige / Brunico
hCoV-19/Italy/TAA-7830036392/2021	EPI_ISL_8594192	2021-03-22	2022-01-11	Europe / Italy / Trentino-Alto Adige / Brunico
hCoV-19/Italy/TAA-7830036394/2021	EPI_ISL_8618479	2021-03-22	2022-01-12	Europe / Italy / Trentino-Alto Adige / Brunico
hCoV-19/Italy/TAA-7830036395/2021	EPI_ISL_8594193	2021-03-22	2022-01-11	Europe / Italy / Trentino-Alto Adige / Brunico
hCoV-19/Italy/TAA-7830036396/2021	EPI_ISL_8623533	2021-03-22	2022-01-12	Europe / Italy / Trentino-Alto Adige / Brunico
hCoV-19/Italy/TAA-7830036399/2021	EPI_ISL_8628684	2021-03-22	2022-01-12	Europe / Italy / Trentino-Alto Adige / Brunico
hCoV-19/Italy/TAA-7830036400/2021	EPI_ISL_8623524	2021-03-22	2022-01-12	Europe / Italy / Trentino-Alto Adige / Brunico
hCoV-19/Italy/TAA-7830036401/2021	EPI_ISL_8623341	2021-03-22	2022-01-12	Europe / Italy / Trentino-Alto Adige / Brunico
hCoV-19/Italy/TAA-7830036407/2021	EPI_ISL_8594194	2021-03-22	2022-01-11	Europe / Italy / Trentino-Alto Adige / Brunico
hCoV-19/Italy/TAA-7830036408/2021	EPI_ISL_8900514	2021-03-22	2022-01-20	Europe / Italy / Trentino-Alto Adige / Brunico
hCoV-19/Italy/TAA-7830036411/2021	EPI_ISL_8594306	2021-03-22	2022-01-11	Europe / Italy / Trentino-Alto Adige / Brunico
hCoV-19/Italy/TAA-7830036412/2021	EPI_ISL_8594307	2021-03-22	2022-01-11	Europe / Italy / Trentino-Alto Adige / Brunico
hCoV-19/Italy/TAA-7830036429/2021	EPI_ISL_9021449	2021-03-23	2022-01-24	Europe / Italy / Trentino-Alto Adige / Brunico
hCoV-19/Italy/TAA-7830036433/2021	EPI_ISL_8623328	2021-03-23	2022-01-12	Europe / Italy / Trentino-Alto Adige / Brunico
hCoV-19/Italy/TAA-7830036444/2021	EPI_ISL_8670109	2021-03-23	2022-01-13	Europe / Italy / Trentino-Alto Adige / Brunico
hCoV-19/Italy/TAA-7830036448/2021	EPI_ISL_8594308	2021-03-23	2022-01-11	Europe / Italy / Trentino-Alto Adige / Brunico
hCoV-19/Italy/TAA-7830036449/2021	EPI_ISL_8594309	2021-03-23	2022-01-11	Europe / Italy / Trentino-Alto Adige / Brunico
hCoV-19/Italy/TAA-7830036450/2021	EPI_ISL_8594310	2021-03-23	2022-01-11	Europe / Italy / Trentino-Alto Adige / Brunico
hCoV-19/Italy/TAA-7830036514/2021	EPI_ISL_8625882	2021-03-24	2022-01-12	Europe / Italy / Trentino-Alto Adige / Brunico
hCoV-19/Italy/TAA-7830036524/2021	EPI_ISL_8594311	2021-03-24	2022-01-11	Europe / Italy / Trentino-Alto Adige / Brunico
hCoV-19/Italy/TAA-7830036535/2021	EPI_ISL_9655327	2021-03-24	2022-02-08	Europe / Italy / Trentino-Alto Adige / Brunico
hCoV-19/Italy/TAA-7830036549/2021	EPI_ISL_12192371	2021-03-24	2022-04-21	Europe / Italy / Trentino-Alto Adige / Brunico
hCoV-19/Italy/TAA-7830036550/2021	EPI_ISL_8623329	2021-03-24	2022-01-12	Europe / Italy / Trentino-Alto Adige / Brunico
hCoV-19/Italy/TAA-7830036555/2021	EPI_ISL_8594312	2021-03-24	2022-01-11	Europe / Italy / Trentino-Alto Adige / Brunico
hCoV-19/Italy/TAA-7830036556/2021	EPI_ISL_8594355	2021-03-24	2022-01-11	Europe / Italy / Trentino-Alto Adige / Brunico
hCoV-19/Italy/TAA-7830036562/2021	EPI_ISL_8618646	2021-03-24	2022-01-12	Europe / Italy / Trentino-Alto Adige / Brunico
hCoV-19/Italy/TAA-7830036585/2021	EPI_ISL_8891148	2021-03-25	2022-01-20	Europe / Italy / Trentino-Alto Adige / Brunico
hCoV-19/Italy/TAA-7830036586/2021	EPI_ISL_8594313	2021-03-25	2022-01-11	Europe / Italy / Trentino-Alto Adige / Brunico
hCoV-19/Italy/TAA-7830036587/2021	EPI_ISL_8618613	2021-03-25	2022-01-12	Europe / Italy / Trentino-Alto Adige / Brunico
hCoV-19/Italy/TAA-7830036592/2021	EPI_ISL_8594314	2021-03-25	2022-01-11	Europe / Italy / Trentino-Alto Adige / Brunico
hCoV-19/Italy/TAA-7830036593/2021	EPI_ISL_8616436	2021-03-25	2022-01-12	Europe / Italy / Trentino-Alto Adige / Brunico
hCoV-19/Italy/TAA-7830036597/2021	EPI_ISL_8594315	2021-03-25	2022-01-11	Europe / Italy / Trentino-Alto Adige / Brunico
hCoV-19/Italy/TAA-7830036598/2021	EPI_ISL_8594316	2021-03-25	2022-01-11	Europe / Italy / Trentino-Alto Adige / Brunico
hCoV-19/Italy/TAA-7830036599/2021	EPI_ISL_9021505	2021-03-25	2022-01-24	Europe / Italy / Trentino-Alto Adige / Brunico
hCoV-19/Italy/TAA-7830036600/2021	EPI_ISL_8594351	2021-03-25	2022-01-11	Europe / Italy / Trentino-Alto Adige / Brunico
hCoV-19/Italy/TAA-7830036601/2021	EPI_ISL_9655776	2021-03-25	2022-02-08	Europe / Italy / Trentino-Alto Adige / Brunico
hCoV-19/Italy/TAA-7830036602/2021	EPI_ISL_9655876	2021-03-25	2022-02-08	Europe / Italy / Trentino-Alto Adige / Brunico
hCoV-19/Italy/TAA-7830036607/2021	EPI_ISL_8594317	2021-03-25	2022-01-11	Europe / Italy / Trentino-Alto Adige / Brunico
hCoV-19/Italy/TAA-7830036608/2021	EPI_ISL_8594318	2021-03-25	2022-01-11	Europe / Italy / Trentino-Alto Adige / Brunico
hCoV-19/Italy/TAA-7830036611/2021	EPI_ISL_8618680	2021-03-25	2022-01-12	Europe / Italy / Trentino-Alto Adige / Brunico
hCoV-19/Italy/TAA-7830036613/2021	EPI_ISL_8594319	2021-03-25	2022-01-11	Europe / Italy / Trentino-Alto Adige / Brunico
hCoV-19/Italy/TAA-7830036617/2021	EPI_ISL_9021201	2021-03-25	2022-01-24	Europe / Italy / Trentino-Alto Adige / Brunico
hCoV-19/Italy/TAA-7830036618/2021	EPI_ISL_8623157	2021-03-25	2022-01-12	Europe / Italy / Trentino-Alto Adige / Brunico
hCoV-19/Italy/TAA-7830036619/2021	EPI_ISL_8615574	2021-03-25	2022-01-12	Europe / Italy / Trentino-Alto Adige / Brunico
hCoV-19/Italy/TAA-7830036620/2021	EPI_ISL_9512418	2021-03-25	2022-02-04	Europe / Italy / Trentino-Alto Adige / Brunico
hCoV-19/Italy/TAA-7830036621/2021	EPI_ISL_8594320	2021-03-25	2022-01-11	Europe / Italy / Trentino-Alto Adige / Brunico
hCoV-19/Italy/TAA-7830036623/2021	EPI_ISL_8594321	2021-03-25	2022-01-11	Europe / Italy / Trentino-Alto Adige / Brunico
hCoV-19/Italy/TAA-7830036626/2021	EPI_ISL_8594322	2021-03-25	2022-01-11	Europe / Italy / Trentino-Alto Adige / Brunico
hCoV-19/Italy/TAA-7830036659/2021	EPI_ISL_8615605	2021-03-26	2022-01-12	Europe / Italy / Trentino-Alto Adige / Brunico
hCoV-19/Italy/TAA-7830036663/2021	EPI_ISL_8594323	2021-03-26	2022-01-11	Europe / Italy / Trentino-Alto Adige / Brunico
hCoV-19/Italy/TAA-7830036665/2021	EPI_ISL_8594324	2021-03-26	2022-01-11	Europe / Italy / Trentino-Alto Adige / Brunico
hCoV-19/Italy/TAA-7830036668/2021	EPI_ISL_9511683	2021-03-26	2022-02-04	Europe / Italy / Trentino-Alto Adige / Brunico
hCoV-19/Italy/TAA-7830036679/2021	EPI_ISL_8623540	2021-03-26	2022-01-12	Europe / Italy / Trentino-Alto Adige / Brunico
hCoV-19/Italy/TAA-7830036680/2021	EPI_ISL_8623336	2021-03-26	2022-01-12	Europe / Italy / Trentino-Alto Adige / Brunico
hCoV-19/Italy/TAA-7830036681/2021	EPI_ISL_8594325	2021-03-26	2022-01-11	Europe / Italy / Trentino-Alto Adige / Brunico
hCoV-19/Italy/TAA-7830036682/2021	EPI_ISL_8616469	2021-03-26	2022-01-12	Europe / Italy / Trentino-Alto Adige / Brunico
hCoV-19/Italy/TAA-7830036685/2021	EPI_ISL_9021553	2021-03-26	2022-01-24	Europe / Italy / Trentino-Alto Adige / Brunico
hCoV-19/Italy/TAA-7830036689/2021	EPI_ISL_11943372	2021-03-26	2022-04-11	Europe / Italy / Trentino-Alto Adige / Brunico
hCoV-19/Italy/TAA-7830036690/2021	EPI_ISL_8623332	2021-03-26	2022-01-12	Europe / Italy / Trentino-Alto Adige / Brunico
hCoV-19/Italy/TAA-7830036691/2021	EPI_ISL_8665001	2021-03-26	2022-01-13	Europe / Italy / Trentino-Alto Adige / Brunico
hCoV-19/Italy/TAA-7830036696/2021	EPI_ISL_8594326	2021-03-26	2022-01-11	Europe / Italy / Trentino-Alto Adige / Brunico
hCoV-19/Italy/TAA-7830036700/2021	EPI_ISL_8623330	2021-03-26	2022-01-12	Europe / Italy / Trentino-Alto Adige / Brunico
hCoV-19/Italy/TAA-7830036704/2021	EPI_ISL_8615753	2021-03-26	2022-01-12	Europe / Italy / Trentino-Alto Adige / Brunico
hCoV-19/Italy/TAA-7830036705/2021	EPI_ISL_8594327	2021-03-26	2022-01-11	Europe / Italy / Trentino-Alto Adige / Brunico
hCoV-19/Italy/TAA-7830036706/2021	EPI_ISL_8594328	2021-03-26	2022-01-11	Europe / Italy / Trentino-Alto Adige / Brunico
hCoV-19/Italy/TAA-7830036707/2021	EPI_ISL_9021551	2021-03-26	2022-01-24	Europe / Italy / Trentino-Alto Adige / Brunico
hCoV-19/Italy/TAA-7830036708/2021	EPI_ISL_8594329	2021-03-26	2022-01-11	Europe / Italy / Trentino-Alto Adige / Brunico
hCoV-19/Italy/TAA-7830036739/2021	EPI_ISL_9655879	2021-03-29	2022-02-08	Europe / Italy / Trentino-Alto Adige / Brunico
hCoV-19/Italy/TAA-7830036741/2021	EPI_ISL_12192440	2021-03-29	2022-04-21	Europe / Italy / Trentino-Alto Adige / Brunico
hCoV-19/Italy/TAA-7830036744/2021	EPI_ISL_11944104	2021-03-29	2022-04-11	Europe / Italy / Trentino-Alto Adige / Brunico
hCoV-19/Italy/TAA-7830036745/2021	EPI_ISL_12192487	2021-03-29	2022-04-21	Europe / Italy / Trentino-Alto Adige / Brunico
hCoV-19/Italy/TAA-7830036748/2021	EPI_ISL_8618508	2021-03-29	2022-01-12	Europe / Italy / Trentino-Alto Adige / Brunico
hCoV-19/Italy/TAA-7830036750/2021	EPI_ISL_8891407	2021-03-29	2022-01-20	Europe / Italy / Trentino-Alto Adige / Brunico
hCoV-19/Italy/TAA-7830036751/2021	EPI_ISL_8623161	2021-03-29	2022-01-12	Europe / Italy / Trentino-Alto Adige / Brunico
hCoV-19/Italy/TAA-7830036752/2021	EPI_ISL_8891483	2021-03-29	2022-01-20	Europe / Italy / Trentino-Alto Adige / Brunico
hCoV-19/Italy/TAA-7830036753/2021	EPI_ISL_8623534	2021-03-29	2022-01-12	Europe / Italy / Trentino-Alto Adige / Brunico
hCoV-19/Italy/TAA-7830036754/2021	EPI_ISL_8618511	2021-03-29	2022-01-12	Europe / Italy / Trentino-Alto Adige / Brunico
hCoV-19/Italy/TAA-7830036755/2021	EPI_ISL_8618515	2021-03-29	2022-01-12	Europe / Italy / Trentino-Alto Adige / Brunico
hCoV-19/Italy/TAA-7830036777/2021	EPI_ISL_8901505	2021-03-29	2022-01-20	Europe / Italy / Trentino-Alto Adige / Brunico
hCoV-19/Italy/TAA-7830036784/2021	EPI_ISL_8628690	2021-03-29	2022-01-12	Europe / Italy / Trentino-Alto Adige / Brunico
hCoV-19/Italy/TAA-7830036800/2021	EPI_ISL_9512442	2021-03-29	2022-02-04	Europe / Italy / Trentino-Alto Adige / Brunico
hCoV-19/Italy/TAA-7830036812/2021	EPI_ISL_8891142	2021-03-29	2022-01-20	Europe / Italy / Trentino-Alto Adige / Brunico
hCoV-19/Italy/TAA-7830036814/2021	EPI_ISL_8628674	2021-03-29	2022-01-12	Europe / Italy / Trentino-Alto Adige / Brunico
hCoV-19/Italy/TAA-7830036820/2021	EPI_ISL_8594330	2021-03-29	2022-01-11	Europe / Italy / Trentino-Alto Adige / Brunico
hCoV-19/Italy/TAA-7830036823/2021	EPI_ISL_8594331	2021-03-29	2022-01-11	Europe / Italy / Trentino-Alto Adige / Brunico
hCoV-19/Italy/TAA-7830036825/2021	EPI_ISL_8664580	2021-03-29	2022-01-13	Europe / Italy / Trentino-Alto Adige / Brunico
hCoV-19/Italy/TAA-7830036856/2021	EPI_ISL_8623162	2021-03-30	2022-01-12	Europe / Italy / Trentino-Alto Adige / Brunico
hCoV-19/Italy/TAA-7830036857/2021	EPI_ISL_8594332	2021-03-30	2022-01-11	Europe / Italy / Trentino-Alto Adige / Brunico
hCoV-19/Italy/TAA-7830036866/2021	EPI_ISL_8623270	2021-03-30	2022-01-12	Europe / Italy / Trentino-Alto Adige / Brunico
hCoV-19/Italy/TAA-7830036869/2021	EPI_ISL_8618518	2021-03-30	2022-01-12	Europe / Italy / Trentino-Alto Adige / Brunico
hCoV-19/Italy/TAA-7830036870/2021	EPI_ISL_8782920	2021-03-30	2022-01-17	Europe / Italy / Trentino-Alto Adige / Brunico
hCoV-19/Italy/TAA-7830036871/2021	EPI_ISL_8901510	2021-03-30	2022-01-20	Europe / Italy / Trentino-Alto Adige / Brunico
hCoV-19/Italy/TAA-7830036872/2021	EPI_ISL_8594333	2021-03-30	2022-01-11	Europe / Italy / Trentino-Alto Adige / Brunico
hCoV-19/Italy/TAA-7830036878/2021	EPI_ISL_8594334	2021-03-30	2022-01-11	Europe / Italy / Trentino-Alto Adige / Brunico
hCoV-19/Italy/TAA-7830036879/2021	EPI_ISL_8618551	2021-03-30	2022-01-12	Europe / Italy / Trentino-Alto Adige / Brunico
hCoV-19/Italy/TAA-7830036882/2021	EPI_ISL_9021208	2021-03-30	2022-01-24	Europe / Italy / Trentino-Alto Adige / Brunico
hCoV-19/Italy/TAA-7830036887/2021	EPI_ISL_8594335	2021-03-30	2022-01-11	Europe / Italy / Trentino-Alto Adige / Brunico
hCoV-19/Italy/TAA-7830036888/2021	EPI_ISL_8625883	2021-03-30	2022-01-12	Europe / Italy / Trentino-Alto Adige / Brunico
hCoV-19/Italy/TAA-7830036889/2021	EPI_ISL_9654977	2021-03-30	2022-02-08	Europe / Italy / Trentino-Alto Adige / Brunico
hCoV-19/Italy/TAA-7830036892/2021	EPI_ISL_9512394	2021-03-30	2022-02-04	Europe / Italy / Trentino-Alto Adige / Brunico
hCoV-19/Italy/TAA-7830036895/2021	EPI_ISL_8594336	2021-03-30	2022-01-11	Europe / Italy / Trentino-Alto Adige / Brunico
hCoV-19/Italy/TAA-7830036899/2021	EPI_ISL_8625885	2021-03-30	2022-01-12	Europe / Italy / Trentino-Alto Adige / Brunico
hCoV-19/Italy/TAA-7830036910/2021	EPI_ISL_8628654	2021-03-30	2022-01-12	Europe / Italy / Trentino-Alto Adige / Brunico
hCoV-19/Italy/TAA-7830036917/2021	EPI_ISL_8628664	2021-03-30	2022-01-12	Europe / Italy / Trentino-Alto Adige / Brunico
hCoV-19/Italy/TAA-7830036918/2021	EPI_ISL_8618678	2021-03-30	2022-01-12	Europe / Italy / Trentino-Alto Adige / Brunico
hCoV-19/Italy/TAA-7830036948/2021	EPI_ISL_8628649	2021-03-31	2022-01-12	Europe / Italy / Trentino-Alto Adige / Brunico
hCoV-19/Italy/TAA-7830036956/2021	EPI_ISL_8665002	2021-03-31	2022-01-13	Europe / Italy / Trentino-Alto Adige / Brunico
hCoV-19/Italy/TAA-7830036957/2021	EPI_ISL_9512417	2021-03-31	2022-02-04	Europe / Italy / Trentino-Alto Adige / Brunico
hCoV-19/Italy/TAA-7830036961/2021	EPI_ISL_9654659	2021-03-31	2022-02-08	Europe / Italy / Trentino-Alto Adige / Brunico
hCoV-19/Italy/TAA-7830036964/2021	EPI_ISL_8623535	2021-03-31	2022-01-12	Europe / Italy / Trentino-Alto Adige / Brunico
hCoV-19/Italy/TAA-7830036965/2021	EPI_ISL_8665191	2021-03-31	2022-01-13	Europe / Italy / Trentino-Alto Adige / Brunico
hCoV-19/Italy/TAA-7830036970/2021	EPI_ISL_8628691	2021-03-31	2022-01-12	Europe / Italy / Trentino-Alto Adige / Brunico
hCoV-19/Italy/TAA-7830036971/2021	EPI_ISL_8901526	2021-03-31	2022-01-20	Europe / Italy / Trentino-Alto Adige / Brunico
hCoV-19/Italy/TAA-7830036974/2021	EPI_ISL_8594337	2021-03-31	2022-01-11	Europe / Italy / Trentino-Alto Adige / Brunico
hCoV-19/Italy/TAA-7830036975/2021	EPI_ISL_8594338	2021-03-31	2022-01-11	Europe / Italy / Trentino-Alto Adige / Brunico
hCoV-19/Italy/TAA-7830036977/2021	EPI_ISL_9021504	2021-03-31	2022-01-24	Europe / Italy / Trentino-Alto Adige / Brunico
hCoV-19/Italy/TAA-7830036981/2021	EPI_ISL_11940999	2021-03-31	2022-04-11	Europe / Italy / Trentino-Alto Adige / Brunico
hCoV-19/Italy/TAA-7830036989/2021	EPI_ISL_8623527	2021-03-31	2022-01-12	Europe / Italy / Trentino-Alto Adige / Brunico
hCoV-19/Italy/TAA-7830036991/2021	EPI_ISL_8900513	2021-03-31	2022-01-20	Europe / Italy / Trentino-Alto Adige / Brunico
hCoV-19/Italy/TAA-7830036994/2021	EPI_ISL_8901527	2021-03-31	2022-01-20	Europe / Italy / Trentino-Alto Adige / Brunico
hCoV-19/Italy/TAA-7830036996/2021	EPI_ISL_8594339	2021-03-31	2022-01-11	Europe / Italy / Trentino-Alto Adige / Brunico
hCoV-19/Italy/TAA-7830036998/2021	EPI_ISL_8625889	2021-03-31	2022-01-12	Europe / Italy / Trentino-Alto Adige / Brunico
hCoV-19/Italy/TAA-7830037000/2021	EPI_ISL_8901493	2021-03-31	2022-01-20	Europe / Italy / Trentino-Alto Adige / Brunico
hCoV-19/Italy/TAA-7830037001/2021	EPI_ISL_8664450	2021-03-31	2022-01-13	Europe / Italy / Trentino-Alto Adige / Brunico
hCoV-19/Italy/TAA-7830037002/2021	EPI_ISL_8594340	2021-03-31	2022-01-11	Europe / Italy / Trentino-Alto Adige / Brunico
hCoV-19/Italy/TAA-7830037004/2021	EPI_ISL_8594341	2021-03-31	2022-01-11	Europe / Italy / Trentino-Alto Adige / Brunico
hCoV-19/Italy/TAA-7830037010/2021	EPI_ISL_8594342	2021-03-31	2022-01-11	Europe / Italy / Trentino-Alto Adige / Brunico
hCoV-19/Italy/TAA-7830037020/2021	EPI_ISL_8813991	2021-04-01	2022-01-18	Europe / Italy / Trentino-Alto Adige / Brunico
hCoV-19/Italy/TAA-7830037021/2021	EPI_ISL_8628655	2021-04-01	2022-01-12	Europe / Italy / Trentino-Alto Adige / Brunico
hCoV-19/Italy/TAA-7830037022/2021	EPI_ISL_8628656	2021-04-01	2022-01-12	Europe / Italy / Trentino-Alto Adige / Brunico
hCoV-19/Italy/TAA-7830037023/2021	EPI_ISL_8618682	2021-04-01	2022-01-12	Europe / Italy / Trentino-Alto Adige / Brunico
hCoV-19/Italy/TAA-7830037024/2021	EPI_ISL_8671616	2021-04-01	2022-01-13	Europe / Italy / Trentino-Alto Adige / Brunico
hCoV-19/Italy/TAA-7830037025/2021	EPI_ISL_8594343	2021-04-01	2022-01-11	Europe / Italy / Trentino-Alto Adige / Brunico
hCoV-19/Italy/TAA-7830037032/2021	EPI_ISL_8619043	2021-04-01	2022-01-12	Europe / Italy / Trentino-Alto Adige / Brunico
hCoV-19/Italy/TAA-7830037033/2021	EPI_ISL_8664561	2021-04-01	2022-01-13	Europe / Italy / Trentino-Alto Adige / Brunico
hCoV-19/Italy/TAA-7830037034/2021	EPI_ISL_8824246	2021-04-01	2022-01-18	Europe / Italy / Trentino-Alto Adige / Brunico
hCoV-19/Italy/TAA-7830037037/2021	EPI_ISL_8891550	2021-04-01	2022-01-20	Europe / Italy / Trentino-Alto Adige / Brunico
hCoV-19/Italy/TAA-7830037038/2021	EPI_ISL_8625891	2021-04-01	2022-01-12	Europe / Italy / Trentino-Alto Adige / Brunico
hCoV-19/Italy/TAA-7830037040/2021	EPI_ISL_8628646	2021-04-01	2022-01-12	Europe / Italy / Trentino-Alto Adige / Brunico
hCoV-19/Italy/TAA-7830037042/2021	EPI_ISL_8594344	2021-04-01	2022-01-11	Europe / Italy / Trentino-Alto Adige / Brunico
hCoV-19/Italy/TAA-7830037043/2021	EPI_ISL_8618584	2021-04-01	2022-01-12	Europe / Italy / Trentino-Alto Adige / Brunico
hCoV-19/Italy/TAA-7830037049/2021	EPI_ISL_8900515	2021-04-01	2022-01-20	Europe / Italy / Trentino-Alto Adige / Brunico
hCoV-19/Italy/TAA-7830037053/2021	EPI_ISL_8594345	2021-04-01	2022-01-11	Europe / Italy / Trentino-Alto Adige / Brunico
hCoV-19/Italy/TAA-7830037054/2021	EPI_ISL_8594346	2021-04-01	2022-01-11	Europe / Italy / Trentino-Alto Adige / Brunico
hCoV-19/Italy/TAA-7830037055/2021	EPI_ISL_8594347	2021-04-01	2022-01-11	Europe / Italy / Trentino-Alto Adige / Brunico
hCoV-19/Italy/TAA-7830037056/2021	EPI_ISL_8594348	2021-04-01	2022-01-11	Europe / Italy / Trentino-Alto Adige / Brunico
hCoV-19/Italy/TAA-7830037057/2021	EPI_ISL_8594349	2021-04-01	2022-01-11	Europe / Italy / Trentino-Alto Adige / Brunico
hCoV-19/Italy/TAA-7830037059/2021	EPI_ISL_8824280	2021-04-01	2022-01-18	Europe / Italy / Trentino-Alto Adige / Brunico
hCoV-19/Italy/TAA-7830036318/2021	EPI_ISL_12065663	2021-03-22	2022-04-15	Europe / Italy / Trentino-Alto Adige / Brunico
hCoV-19/Austria/CV-HOE16/2021	EPI_ISL_12647007	2021-08-16	2022-05-12	Europe / Austria / Salzburg / Salzburg
hCoV-19/Austria/CV-MAY102/2021	EPI_ISL_12647287	2021-11-09	2022-05-12	Europe / Austria / Salzburg / Salzburg
hCoV-19/Austria/CV-PVT-302/2022	EPI_ISL_12647420	2022-01-24	2022-05-12	Europe / Austria / Salzburg / Salzburg
hCoV-19/Austria/CV-PVT-304/2022	EPI_ISL_12647618	2022-01-24	2022-05-12	Europe / Austria / Salzburg / Salzburg
hCoV-19/Austria/A-NN2341/2022	EPI_ISL_12647827	2022-01-20	2022-05-12	Europe / Austria / Salzburg / Salzburg
hCoV-19/Austria/CV-T414/2021	EPI_ISL_12647828	2021-09-27	2022-05-12	Europe / Austria / Salzburg / Salzburg
hCoV-19/Austria/CV10153/2021	EPI_ISL_12647829	2021-11-11	2022-05-12	Europe / Austria / Salzburg / Salzburg
hCoV-19/Austria/CV10496/2021	EPI_ISL_12647830	2021-12-17	2022-05-12	Europe / Austria / Salzburg / Salzburg
hCoV-19/Austria/CV10627/2022	EPI_ISL_12648030	2022-01-18	2022-05-12	Europe / Austria / Salzburg / Salzburg
hCoV-19/Austria/G-PVT-5/2022	EPI_ISL_12648031	2022-01-17	2022-05-12	Europe / Austria / Salzburg / Salzburg
hCoV-19/Austria/HUM4861/2021	EPI_ISL_12648032	2021-08-23	2022-05-12	Europe / Austria / Carinthia / Klagenfurt
hCoV-19/Austria/T-ML765/2021	EPI_ISL_12648033	2021-11-02	2022-05-12	Europe / Austria / Salzburg / Salzburg
hCoV-19/Austria/A-LB6398/2022	EPI_ISL_12648154	2022-01-21	2022-05-12	Europe / Austria / Salzburg / Salzburg
hCoV-19/Austria/A-LB6847/2022	EPI_ISL_12648155	2022-01-26	2022-05-12	Europe / Austria / Salzburg / Salzburg
hCoV-19/Austria/AG166.5/2021	EPI_ISL_12648181	2021-08-31	2022-05-12	Europe / Austria / Salzburg / Salzburg
hCoV-19/Austria/AG299.5/2021	EPI_ISL_12648182	2021-11-02	2022-05-12	Europe / Austria / Salzburg / Salzburg
hCoV-19/Italy/TAA-7830035972/2021	EPI_ISL_12192218	2021-03-16	2022-04-21	Europe / Italy / Trentino-Alto Adige / Brunico
hCoV-19/Austria/A-NN528/2021	EPI_ISL_12220125	2021-10-22	2022-04-22	Europe / Austria / Salzburg / Salzburg
hCoV-19/Austria/A-LB5568/2022	EPI_ISL_12220422	2022-01-13	2022-04-22	Europe / Austria / Salzburg / Salzburg
hCoV-19/Austria/A-NN298/2021	EPI_ISL_12220123	2021-09-29	2022-04-22	Europe / Austria / Salzburg / Salzburg
hCoV-19/Austria/CV-ROB244/2021	EPI_ISL_12650066	2021-12-01	2022-05-12	Europe / Austria / Salzburg / Salzburg
hCoV-19/Austria/CV-ROB36/2021	EPI_ISL_12650026	2021-11-12	2022-05-12	Europe / Austria / Salzburg / Salzburg
hCoV-19/Austria/CV-ROB248/2021	EPI_ISL_12652605	2021-12-02	2022-05-12	Europe / Austria / Salzburg / Salzburg
hCoV-19/Austria/CV-ROB249/2021	EPI_ISL_12652673	2021-12-02	2022-05-12	Europe / Austria / Salzburg / Salzburg
hCoV-19/Austria/CV-ROB276/2021	EPI_ISL_12652674	2021-12-06	2022-05-12	Europe / Austria / Salzburg / Salzburg
hCoV-19/Austria/CV-ROB290/2021	EPI_ISL_12652675	2021-12-07	2022-05-12	Europe / Austria / Salzburg / Salzburg
hCoV-19/Austria/CV-ROB334/2021	EPI_ISL_12652740	2021-12-09	2022-05-12	Europe / Austria / Salzburg / Salzburg
hCoV-19/Austria/CV-ROB405/2021	EPI_ISL_12652741	2021-12-15	2022-05-12	Europe / Austria / Salzburg / Salzburg
hCoV-19/Austria/CV-ROB417/2021	EPI_ISL_12652742	2021-12-16	2022-05-12	Europe / Austria / Salzburg / Salzburg
hCoV-19/Austria/CV-ROB654/2021	EPI_ISL_12652743	2021-12-30	2022-05-12	Europe / Austria / Salzburg / Salzburg
hCoV-19/Austria/CV-ROB852/2022	EPI_ISL_12652935	2022-01-18	2022-05-12	Europe / Austria / Salzburg / Salzburg
hCoV-19/Austria/CV-ROB932/2022	EPI_ISL_12653034	2022-01-25	2022-05-12	Europe / Austria / Salzburg / Salzburg
hCoV-19/Austria/CV-RBV-9287/2021	EPI_ISL_12653394	2021-11-11	2022-05-12	Europe / Austria / Salzburg / Bad Vigaun
hCoV-19/Austria//CV-RBV-9255/2021	EPI_ISL_12653682	2021-11-05	2022-05-12	Europe / Austria / Salzburg / Bad Vigaun
hCoV-19/Austria/CV-RBV5673/2022	EPI_ISL_12654046	2022-01-20	2022-05-12	Europe / Austria / Salzburg / Bad Vigaun
hCoV-19/Austria/T-BV13565/2021	EPI_ISL_12654897	2021-08-17	2022-05-12	Europe / Austria / Salzburg / Bad Vigaun
hCoV-19/Austria/T-BV13817/2021	EPI_ISL_12655397	2021-09-09	2022-05-12	Europe / Austria / Salzburg / Bad Vigaun
hCoV-19/Austria/T-BV14362/2021	EPI_ISL_12656191	2021-10-20	2022-05-12	Europe / Austria / Salzburg / Bad Vigaun
hCoV-19/Italy/TAA-7830035341/2021	EPI_ISL_4392855	2021-03-08	2021-09-22	Europe / Italy / Trentino-Alto Adige / South Tyrol
hCoV-19/Italy/TAA-1900349644/2020	EPI_ISL_5096102	2020-12-02	2021-10-13	Europe / Italy / Trentino-Alto Adige / Bolzano
hCoV-19/Austria/T-BV14513/2021	EPI_ISL_12678608	2021-11-02	2022-05-13	Europe / Austria / Salzburg / Bad Vigaun
hCoV-19/Austria/T-BV14633/2021	EPI_ISL_12678610	2021-11-08	2022-05-13	Europe / Austria / Salzburg / Bad Vigaun
hCoV-19/Italy/TAA-7830028343/2021	EPI_ISL_12685642	2021-01-28	2022-05-13	Europe / Italy / Trentino-Alto Adige / Brunico
hCoV-19/Italy/TAA-7830026920/2021	EPI_ISL_12685534	2021-01-20	2022-05-13	Europe / Italy / Trentino-Alto Adige / Brunico
hCoV-19/Italy/TAA-7830029998/2021	EPI_ISL_12686097	2021-01-05	2022-05-13	Europe / Italy / Trentino-Alto Adige / Brunico
hCoV-19/Italy/TAA-7830036344/2021	EPI_ISL_12689266	2021-03-23	2022-05-13	Europe / Italy / Trentino-Alto Adige / Brunico
hCoV-19/Italy/TAA-7830035389/2021	EPI_ISL_12688952	2021-03-09	2022-05-13	Europe / Italy / Trentino-Alto Adige / Brunico
hCoV-19/Austria/CV9297/2021	EPI_ISL_11957166	2021-05-25	2022-04-11	Europe / Austria / Salzburg / Salzburg
hCoV-19/Italy/TAA-1900524586/2021	EPI_ISL_5099362	2021-03-09	2021-10-13	Europe / Italy / Trentino-Alto Adige / Bolzano
hCoV-19/Austria/P-DR324-1/2021	EPI_ISL_12065321	2021-05-21	2022-04-15	Europe / Austria / Salzburg / Salzburg
hCoV-19/Italy/TAA-1900346368/2020	EPI_ISL_5096090	2020-12-02	2021-10-13	Europe / Italy / Trentino-Alto Adige / Bolzano
hCoV-19/Italy/TAA-7830036765/2021	EPI_ISL_12689738	2021-03-30	2022-05-13	Europe / Italy / Trentino-Alto Adige / Brunico
hCoV-19/Italy/TAA-7830036802/2021	EPI_ISL_12689889	2021-03-30	2022-05-13	Europe / Italy / Trentino-Alto Adige / Brunico
hCoV-19/Italy/TAA-7830036438/2021	EPI_ISL_12689735	2021-03-24	2022-05-13	Europe / Italy / Trentino-Alto Adige / Brunico
hCoV-19/Italy/TAA-7830036375/2021	EPI_ISL_12689734	2021-03-23	2022-05-13	Europe / Italy / Trentino-Alto Adige / Brunico
hCoV-19/Austria/P-DR287-1/2021	EPI_ISL_12065320	2021-05-11	2022-04-15	Europe / Austria / Salzburg / Salzburg
hCoV-19/Italy/TAA-7830036163/2021	EPI_ISL_12689020	2021-03-19	2022-05-13	Europe / Italy / Trentino-Alto Adige / Brunico
hCoV-19/Austria/HUM491/2020	EPI_ISL_12690089	2020-11-10	2022-05-13	Europe / Austria / Carinthia / Klagenfurt
hCoV-19/Austria/CV7676/2021	EPI_ISL_12690078	2021-03-02	2022-05-13	Europe / Austria / Salzburg / Salzburg
hCoV-19/Italy/TAA-1900346699/2020	EPI_ISL_5096099	2020-12-02	2021-10-13	Europe / Italy / Trentino-Alto Adige / Bolzano
hCoV-19/Italy/TAA-1900526566/2021	EPI_ISL_5103686	2021-03-09	2021-10-13	Europe / Italy / Trentino-Alto Adige / Bolzano
hCoV-19/Austria/A-NN2273/2022	EPI_ISL_12712793	2022-01-19	2022-05-16	Europe / Austria / Salzburg / Salzburg
hCoV-19/Austria/A-NN2315/2022	EPI_ISL_12712794	2022-01-20	2022-05-16	Europe / Austria / Salzburg / Salzburg
hCoV-19/Austria/A-NN2331/2022	EPI_ISL_12712795	2022-01-20	2022-05-16	Europe / Austria / Salzburg / Salzburg
hCoV-19/Austria/A-NN2384/2022	EPI_ISL_12712796	2022-01-21	2022-05-16	Europe / Austria / Salzburg / Salzburg
hCoV-19/Austria/A-UB396/2022	EPI_ISL_12712797	2022-01-19	2022-05-16	Europe / Austria / Salzburg / Salzburg
hCoV-19/Austria/A-UB419/2022	EPI_ISL_12712798	2022-01-20	2022-05-16	Europe / Austria / Salzburg / Salzburg
hCoV-19/Austria/A-UB427/2022	EPI_ISL_12712799	2022-01-20	2022-05-16	Europe / Austria / Salzburg / Salzburg
hCoV-19/Austria/A-WT3767/2022	EPI_ISL_12712800	2022-01-19	2022-05-16	Europe / Austria / Salzburg / Salzburg
hCoV-19/Austria/A-WT3889/2022	EPI_ISL_12712802	2022-01-20	2022-05-16	Europe / Austria / Salzburg / Salzburg
hCoV-19/Italy/TAA-7830027245/2021	EPI_ISL_8591609	2021-01-21	2022-01-11	Europe / Italy / Trentino-Alto Adige / Brunico
hCoV-19/Italy/TAA-7830034124/2021	EPI_ISL_12686358	2021-02-26	2022-05-13	Europe / Italy / Trentino-Alto Adige / Brunico
hCoV-19/Austria/A-WT3776/2022	EPI_ISL_12712801	2022-01-19	2022-05-16	Europe / Austria / Salzburg / Salzburg
hCoV-19/Italy/TAA-1900526979/2021	EPI_ISL_8591477	2021-03-09	2022-01-11	Europe / Italy / Trentino-Alto Adige / Bolzano
hCoV-19/Italy/TAA-1900527766/2021	EPI_ISL_8591564	2021-03-09	2022-01-11	Europe / Italy / Trentino-Alto Adige / Bolzano
hCoV-19/Italy/TAA-7830034831/2021	EPI_ISL_8593663	2021-03-03	2022-01-11	Europe / Italy / Trentino-Alto Adige / Brunico
hCoV-19/Italy/TAA-1900527346/2021	EPI_ISL_8591480	2021-03-09	2022-01-11	Europe / Italy / Trentino-Alto Adige / Bolzano
hCoV-19/Austria/SS/2021	EPI_ISL_12690126	2021-04-27	2022-05-13	Europe / Austria / Salzburg / Salzburg
hCoV-19/Italy/TAA-1900527380/2021	EPI_ISL_8594352	2021-03-09	2022-01-11	Europe / Italy / Trentino-Alto Adige / Bolzano
hCoV-19/Italy/TAA-7830035961/2021	EPI_ISL_8594177	2021-03-16	2022-01-11	Europe / Italy / Trentino-Alto Adige / Brunico
hCoV-19/Italy/TAA-1900528212/2021	EPI_ISL_8591593	2021-03-09	2022-01-11	Europe / Italy / Trentino-Alto Adige / Bolzano
hCoV-19/Italy/TAA-7830028649/2021	EPI_ISL_8591721	2021-01-28	2022-01-11	Europe / Italy / Trentino-Alto Adige / Brunico
hCoV-19/Italy/TAA-7830027392/2021	EPI_ISL_8591610	2021-01-22	2022-01-11	Europe / Italy / Trentino-Alto Adige / Brunico
hCoV-19/Italy/TAA-7830029465/2021	EPI_ISL_8664767	2021-02-01	2022-01-13	Europe / Italy / Trentino-Alto Adige / Brunico
hCoV-19/Italy/TAA-7830035340/2021	EPI_ISL_8618924	2021-03-08	2022-01-12	Europe / Italy / Trentino-Alto Adige / Brunico
hCoV-19/Italy/TAA-7830026798/2021	EPI_ISL_8664687	2021-01-19	2022-01-13	Europe / Italy / Trentino-Alto Adige / Brunico
hCoV-19/Italy/TAA-7830029265/2021	EPI_ISL_8664774	2021-02-01	2022-01-13	Europe / Italy / Trentino-Alto Adige / Brunico
hCoV-19/Italy/TAA-7830027912/2021	EPI_ISL_8591612	2021-01-25	2022-01-11	Europe / Italy / Trentino-Alto Adige / Brunico
hCoV-19/Italy/TAA-7830028282/2021	EPI_ISL_8664257	2021-01-27	2022-01-13	Europe / Italy / Trentino-Alto Adige / Brunico
hCoV-19/Austria/CV-RBV-5018/2020	EPI_ISL_11957163	2020-12-07	2022-04-11	Europe / Austria / Salzburg / Salzburg
hCoV-19/Italy/TAA-7830028369/2021	EPI_ISL_12686095	2021-01-28	2022-05-13	Europe / Italy / Trentino-Alto Adige / Brunico
hCoV-19/Italy/TAA-7830027987/2021	EPI_ISL_12685641	2021-01-26	2022-05-13	Europe / Italy / Trentino-Alto Adige / Brunico
hCoV-19/Austria/HUM3646/2021	EPI_ISL_11957165	2021-03-30	2022-04-11	Europe / Austria / Kaernten / Klagenfurt
hCoV-19/Austria/T-BV2940/2021	EPI_ISL_11957160	2021-01-19	2022-04-11	Europe / Austria / Salzburg / Bad Vigaun
hCoV-19/Austria/HUM2277/2021	EPI_ISL_11956899	2021-01-07	2022-04-11	Europe / Austria / Kaernten / Klagenfurt
hCoV-19/Austria/HUM3510/2021	EPI_ISL_11954380	2021-03-22	2022-04-11	Europe / Austria / Kaernten / Klagenfurt
hCoV-19/Austria/HUM461/2020	EPI_ISL_11955531	2020-11-10	2022-04-11	Europe / Austria / Kaernten / Klagenfurt
hCoV-19/Austria/T-BV3363/2021	EPI_ISL_11955603	2021-02-05	2022-04-11	Europe / Austria / Salzburg / Bad Vigaun
hCoV-19/Austria/HUM463/2020	EPI_ISL_11955822	2020-11-10	2022-04-11	Europe / Austria / Kaernten / Klagenfurt
hCoV-19/Austria/CV8430/2021	EPI_ISL_11956436	2021-04-06	2022-04-11	Europe / Austria / Salzburg / Salzburg
hCoV-19/Austria/CV8214/2021	EPI_ISL_11955925	2021-03-25	2022-04-11	Europe / Austria / Salzburg / Salzburg
hCoV-19/Austria/CV8465/2021	EPI_ISL_11955658	2021-04-07	2022-04-11	Europe / Austria / Salzburg / Salzburg
hCoV-19/Austria/CV7865/2021	EPI_ISL_11955044	2021-03-16	2022-04-11	Europe / Austria / Salzburg / Salzburg
hCoV-19/Austria/CV8286/2021	EPI_ISL_11954789	2021-03-29	2022-04-11	Europe / Austria / Salzburg / Salzburg
hCoV-19/Austria/T-BV5996/2021	EPI_ISL_11954749	2021-01-11	2022-04-11	Europe / Austria / Salzburg / Bad Vigaun
hCoV-19/Austria/CV-RBV-3623/2020	EPI_ISL_11955890	2020-11-10	2022-04-11	Europe / Austria / Salzburg / Bad Vigaun
hCoV-19/Austria/HUM462/2020	EPI_ISL_11955554	2020-11-10	2022-04-11	Europe / Austria / Kaernten / Klagenfurt
hCoV-19/Austria/T-BV2604/2020	EPI_ISL_11954485	2020-01-04	2022-04-11	Europe / Austria / Salzburg / Bad Vigaun
hCoV-19/Austria/SOK51_4/2021	EPI_ISL_11954461	2021-01-25	2022-04-11	Europe / Austria / Salzburg / Salzburg
hCoV-19/Austria/CV6615/2021	EPI_ISL_11954098	2021-01-12	2022-04-11	Europe / Austria / Salzburg / Salzburg
hCoV-19/Austria/HUM476/2020	EPI_ISL_11954400	2020-11-10	2022-04-11	Europe / Austria / Kaernten / Klagenfurt
hCoV-19/Austria/CV-PKV-5293/2021	EPI_ISL_11953826	2021-03-01	2022-04-11	Europe / Austria / Kaernten / Villach
hCoV-19/Austria/CV-KGS137/2021	EPI_ISL_11953497	2021-07-13	2022-04-11	Europe / Austria / Salzburg / Salzburg
hCoV-19/Austria/HUM512/2020	EPI_ISL_11954954	2020-11-10	2022-04-11	Europe / Austria / Kaernten / Klagenfurt
hCoV-19/Austria/CV-T327/2021	EPI_ISL_11957170	2021-05-12	2022-04-11	Europe / Austria / Salzburg / Salzburg
hCoV-19/Austria/CV-PVT-131/2021	EPI_ISL_11957169	2021-01-27	2022-04-11	Europe / Austria / Salzburg / Salzburg
hCoV-19/Austria/CV-KTM148/2021	EPI_ISL_11957168	2021-03-08	2022-04-11	Europe / Austria / Salzburg / Salzburg
hCoV-19/Italy/TAA-7830034227/2021	EPI_ISL_11944140	2021-02-25	2022-04-11	Europe / Italy / Trentino-Alto Adige / Brunico
hCoV-19/Italy/TAA-7830034400/2021	EPI_ISL_11944078	2021-02-26	2022-04-11	Europe / Italy / Trentino-Alto Adige / Brunico
hCoV-19/Italy/TAA-7830027323/2021	EPI_ISL_11943908	2021-01-21	2022-04-11	Europe / Italy / Trentino-Alto Adige / Brunico
hCoV-19/Italy/TAA-7830027907/2021	EPI_ISL_11943870	2021-01-25	2022-04-11	Europe / Italy / Trentino-Alto Adige / Brunico
hCoV-19/Italy/TAA-7830034794/2021	EPI_ISL_11943835	2021-03-02	2022-04-11	Europe / Italy / Trentino-Alto Adige / Brunico
hCoV-19/Italy/TAA-7830027232/2021	EPI_ISL_11943800	2021-01-21	2022-04-11	Europe / Italy / Trentino-Alto Adige / Brunico
hCoV-19/Italy/TAA-7830036595/2021	EPI_ISL_11943720	2021-03-25	2022-04-11	Europe / Italy / Trentino-Alto Adige / Brunico
hCoV-19/Italy/TAA-7830034839/2021	EPI_ISL_11943670	2021-03-03	2022-04-11	Europe / Italy / Trentino-Alto Adige / Brunico
hCoV-19/Austria/HUM3699/2021	EPI_ISL_11957189	2021-03-31	2022-04-11	Europe / Austria / Kaernten / Klagenfurt
hCoV-19/Austria/PKV-784/2021	EPI_ISL_11957190	2021-03-16	2022-04-11	Europe / Austria / Kaernten / Villach
hCoV-19/Italy/TAA-7830036166/2021	EPI_ISL_11943614	2021-03-18	2022-04-11	Europe / Italy / Trentino-Alto Adige / Brunico
hCoV-19/Italy/TAA-7830027234/2021	EPI_ISL_11943576	2021-01-21	2022-04-11	Europe / Italy / Trentino-Alto Adige / Brunico
hCoV-19/Italy/TAA-7830034592/2021	EPI_ISL_11943507	2021-03-01	2022-04-11	Europe / Italy / Trentino-Alto Adige / Brunico
hCoV-19/Italy/TAA-7830034574/2021	EPI_ISL_11943328	2021-03-01	2022-04-11	Europe / Italy / Trentino-Alto Adige / Brunico
hCoV-19/Italy/TAA-7830034096/2021	EPI_ISL_11943224	2021-02-25	2022-04-11	Europe / Italy / Trentino-Alto Adige / Brunico
hCoV-19/Italy/TAA-7830027406/2021	EPI_ISL_11942193	2021-01-22	2022-04-11	Europe / Italy / Trentino-Alto Adige / Brunico
hCoV-19/Italy/TAA-7830034589/2021	EPI_ISL_11943266	2021-03-01	2022-04-11	Europe / Italy / Trentino-Alto Adige / Brunico
hCoV-19/Austria/CV-RBV-5195/2021	EPI_ISL_11957188	2021-02-22	2022-04-11	Europe / Austria / Salzburg / Bad Vigaun
hCoV-19/Italy/TAA-7830028061/2021	EPI_ISL_11941510	2021-01-25	2022-04-11	Europe / Italy / Trentino-Alto Adige / Brunico
hCoV-19/Italy/TAA-7830036976/2021	EPI_ISL_11941496	2021-03-31	2022-04-11	Europe / Italy / Trentino-Alto Adige / Brunico
hCoV-19/Italy/TAA-7830035067/2021	EPI_ISL_11941490	2021-03-04	2022-04-11	Europe / Italy / Trentino-Alto Adige / Brunico
hCoV-19/Italy/TAA-7830034632/2021	EPI_ISL_11941482	2021-03-01	2022-04-11	Europe / Italy / Trentino-Alto Adige / Brunico
hCoV-19/Italy/TAA-7830028126/2021	EPI_ISL_11941099	2021-01-26	2022-04-11	Europe / Italy / Trentino-Alto Adige / Brunico
hCoV-19/Italy/TAA-7830036388/2021	EPI_ISL_11941092	2021-03-22	2022-04-11	Europe / Italy / Trentino-Alto Adige / Brunico
hCoV-19/Italy/TAA-7830035420/2021	EPI_ISL_11941077	2021-03-08	2022-04-11	Europe / Italy / Trentino-Alto Adige / Brunico
hCoV-19/Italy/TAA-7830034853/2021	EPI_ISL_11941056	2021-03-03	2022-04-11	Europe / Italy / Trentino-Alto Adige / Brunico
hCoV-19/Italy/TAA-7830036864/2021	EPI_ISL_11941048	2021-03-30	2022-04-11	Europe / Italy / Trentino-Alto Adige / Brunico
hCoV-19/Italy/TAA-7830034367/2021	EPI_ISL_11941061	2021-02-26	2022-04-11	Europe / Italy / Trentino-Alto Adige / Brunico
hCoV-19/Italy/TAA-7830027320/2021	EPI_ISL_11941006	2021-01-21	2022-04-11	Europe / Italy / Trentino-Alto Adige / Brunico
hCoV-19/Austria/T-BV3039/2021	EPI_ISL_11957187	2021-01-25	2022-04-11	Europe / Austria / Salzburg / Bad Vigaun
hCoV-19/Austria/T-BV3455/2021	EPI_ISL_11957186	2021-02-09	2022-04-11	Europe / Austria / Salzburg / Bad Vigaun
hCoV-19/Austria/CV6593/2021	EPI_ISL_11957185	2021-01-11	2022-04-11	Europe / Austria / Salzburg / Salzburg
hCoV-19/Austria/CV8082/2021	EPI_ISL_11957184	2021-03-23	2022-04-11	Europe / Austria / Salzburg / Salzburg
hCoV-19/Austria/CV7964/2021	EPI_ISL_11957183	2021-03-23	2022-04-11	Europe / Austria / Salzburg / Salzburg
hCoV-19/Austria/T-BV3073/2021	EPI_ISL_11957182	2021-01-25	2022-04-11	Europe / Austria / Salzburg / Bad Vigaun
hCoV-19/Austria/CV7909/2021	EPI_ISL_11957181	2021-03-15	2022-04-11	Europe / Austria / Salzburg / Salzburg
hCoV-19/Austria/CV6602/2021	EPI_ISL_11957180	2021-01-11	2022-04-11	Europe / Austria / Salzburg / Salzburg
hCoV-19/Austria/T-BV2565/2021	EPI_ISL_11957179	2021-01-04	2022-04-11	Europe / Austria / Salzburg / Bad Vigaun
hCoV-19/Austria/HUM3499/2021	EPI_ISL_11957177	2021-03-22	2022-04-11	Europe / Austria / Kaernten / Klagenfurt
hCoV-19/Italy/TAA-7830036667/2021	EPI_ISL_11941434	2021-03-26	2022-04-11	Europe / Italy / Trentino-Alto Adige / Brunico
hCoV-19/Italy/TAA-7830036995/2021	EPI_ISL_11941020	2021-03-31	2022-04-11	Europe / Italy / Trentino-Alto Adige / Brunico
hCoV-19/Italy/TAA-7830035416/2021	EPI_ISL_9655931	2021-03-08	2022-02-08	Europe / Italy / Trentino-Alto Adige / Brunico
hCoV-19/Italy/TAA-7830036811/2021	EPI_ISL_9655929	2021-03-29	2022-02-08	Europe / Italy / Trentino-Alto Adige / Brunico
hCoV-19/Italy/TAA-7830035070/2021	EPI_ISL_9655928	2021-03-04	2022-02-08	Europe / Italy / Trentino-Alto Adige / Brunico
hCoV-19/Italy/TAA-7830034593/2021	EPI_ISL_9655927	2021-03-01	2022-02-08	Europe / Italy / Trentino-Alto Adige / Brunico
hCoV-19/Italy/TAA-7830028105/2021	EPI_ISL_9655912	2021-01-26	2022-02-08	Europe / Italy / Trentino-Alto Adige / Brunico
hCoV-19/Italy/TAA-7830034833/2021	EPI_ISL_9655875	2021-03-03	2022-02-08	Europe / Italy / Trentino-Alto Adige / Brunico
hCoV-19/Italy/TAA-7830034742/2021	EPI_ISL_9655868	2021-03-02	2022-02-08	Europe / Italy / Trentino-Alto Adige / Brunico
hCoV-19/Italy/TAA-7830034209/2021	EPI_ISL_9655774	2021-02-25	2022-02-08	Europe / Italy / Trentino-Alto Adige / Brunico
hCoV-19/Italy/TAA-7830028302/2021	EPI_ISL_9655760	2021-01-27	2022-02-08	Europe / Italy / Trentino-Alto Adige / Brunico
hCoV-19/Italy/TAA-7830034764/2021	EPI_ISL_9655706	2021-03-02	2022-02-08	Europe / Italy / Trentino-Alto Adige / Brunico
hCoV-19/Italy/TAA-7830036206/2021	EPI_ISL_9655732	2021-03-19	2022-02-08	Europe / Italy / Trentino-Alto Adige / Brunico
hCoV-19/Italy/TAA-7830034938/2021	EPI_ISL_9655687	2021-03-03	2022-02-08	Europe / Italy / Trentino-Alto Adige / Brunico
hCoV-19/Italy/TAA-7830027150/2021	EPI_ISL_9655515	2021-01-20	2022-02-08	Europe / Italy / Trentino-Alto Adige / Brunico
hCoV-19/Italy/TAA-7830028412/2021	EPI_ISL_9655514	2021-01-27	2022-02-08	Europe / Italy / Trentino-Alto Adige / Brunico
hCoV-19/Italy/TAA-7830036973/2021	EPI_ISL_9655437	2021-03-31	2022-02-08	Europe / Italy / Trentino-Alto Adige / Brunico
hCoV-19/Italy/TAA-7830036068/2021	EPI_ISL_9655361	2021-03-17	2022-02-08	Europe / Italy / Trentino-Alto Adige / Brunico
hCoV-19/Italy/TAA-7830035429/2021	EPI_ISL_9655253	2021-03-08	2022-02-08	Europe / Italy /
hCoV-19/Italy/TAA-7830036357/2021	EPI_ISL_9655201	2021-03-22	2022-02-08	Europe / Italy / Trentino-Alto Adige / Brunico
hCoV-19/Italy/TAA-7830034902/2021	EPI_ISL_9655179	2021-03-03	2022-02-08	Europe / Italy / Trentino-Alto Adige / Brunico
hCoV-19/Italy/TAA-7830035233/2021	EPI_ISL_9655078	2021-03-05	2022-02-08	Europe / Italy / Trentino-Alto Adige / Brunico
hCoV-19/Italy/TAA-7830034160/2021	EPI_ISL_9655037	2021-02-25	2022-02-08	Europe / Italy / Trentino-Alto Adige / Brunico
hCoV-19/Italy/TAA-7830032049/2021	EPI_ISL_9655003	2021-02-15	2022-02-08	Europe / Italy / Trentino-Alto Adige / Brunico
hCoV-19/Italy/TAA-7830035959/2021	EPI_ISL_9654669	2021-03-16	2022-02-08	Europe / Italy / Trentino-Alto Adige / Brunico
hCoV-19/Italy/TAA-7830034969/2021	EPI_ISL_9654739	2021-03-03	2022-02-08	Europe / Italy / Trentino-Alto Adige / Brunico
hCoV-19/Italy/TAA-7830035399/2021	EPI_ISL_9654630	2021-03-08	2022-02-08	Europe / Italy / Trentino-Alto Adige / Brunico
hCoV-19/Italy/TAA-7830035054/2021	EPI_ISL_9654587	2021-03-04	2022-02-08	Europe / Italy / Trentino-Alto Adige / Brunico
hCoV-19/Italy/TAA-7830030745/2021	EPI_ISL_9512399	2021-02-08	2022-02-04	Europe / Italy / Trentino-Alto Adige / Brunico
hCoV-19/Italy/TAA-7830034455/2021	EPI_ISL_9512391	2021-02-26	2022-02-04	Europe / Italy / Trentino-Alto Adige / Brunico
hCoV-19/Italy/TAA-7830035143/2021	EPI_ISL_9512389	2021-03-05	2022-02-04	Europe / Italy / Trentino-Alto Adige / Brunico
hCoV-19/Italy/TAA-7830035103/2021	EPI_ISL_9512388	2021-03-04	2022-02-04	Europe / Italy / Trentino-Alto Adige / Brunico
hCoV-19/Italy/TAA-7830034396/2021	EPI_ISL_9511687	2021-02-26	2022-02-04	Europe / Italy / Trentino-Alto Adige / Brunico
hCoV-19/Italy/TAA-7830036092/2021	EPI_ISL_9511688	2021-03-17	2022-02-04	Europe / Italy / Trentino-Alto Adige / Brunico
hCoV-19/Italy/TAA-7830036329/2021	EPI_ISL_9512447	2021-03-22	2022-02-04	Europe / Italy / Trentino-Alto Adige / Brunico
hCoV-19/Italy/TAA-1900528862/2021	EPI_ISL_9512445	2021-03-09	2022-02-04	Europe / Italy / Trentino-Alto Adige / Bolzano
hCoV-19/Italy/TAA-7830036355/2021	EPI_ISL_9512439	2021-03-22	2022-02-04	Europe / Italy / Trentino-Alto Adige / Brunico
hCoV-19/Italy/TAA-7830036671/2021	EPI_ISL_9512426	2021-03-26	2022-02-04	Europe / Italy / Trentino-Alto Adige / Brunico
hCoV-19/Italy/TAA-7830028084/2021	EPI_ISL_9512419	2021-01-25	2022-02-04	Europe / Italy / Trentino-Alto Adige / Brunico
hCoV-19/Italy/TAA-7830034625/2021	EPI_ISL_9512438	2021-03-01	2022-02-04	Europe / Italy / Trentino-Alto Adige / Brunico
hCoV-19/Italy/TAA-7830034892/2021	EPI_ISL_9512416	2021-03-03	2022-02-04	Europe / Italy / Trentino-Alto Adige / Brunico
hCoV-19/Italy/TAA-7830035338/2021	EPI_ISL_9512437	2021-03-08	2022-02-04	Europe / Italy / Trentino-Alto Adige / San Candido
hCoV-19/Italy/TAA-7830034648/2021	EPI_ISL_9512415	2021-03-01	2022-02-04	Europe / Italy / Trentino-Alto Adige / Brunico
hCoV-19/Italy/TAA-7830035239/2021	EPI_ISL_9512414	2021-03-05	2022-02-04	Europe / Italy / Trentino-Alto Adige / Brunico
hCoV-19/Italy/TAA-7830035971/2021	EPI_ISL_9512403	2021-03-16	2022-02-04	Europe / Italy / Trentino-Alto Adige / Brunico
hCoV-19/Italy/TAA-7830027379/2021	EPI_ISL_9512401	2021-01-22	2022-02-04	Europe / Italy / Trentino-Alto Adige / Brunico
hCoV-19/Italy/TAA-7830034151/2021	EPI_ISL_9021212	2021-02-25	2022-01-24	Europe / Italy / Trentino-Alto Adige / Brunico
hCoV-19/Italy/TAA-7830034442/2021	EPI_ISL_9021210	2021-02-26	2022-01-24	Europe / Italy / Trentino-Alto Adige / Brunico
hCoV-19/Italy/TAA-7830034900/2021	EPI_ISL_9021209	2021-03-03	2022-01-24	Europe / Italy / Trentino-Alto Adige / Brunico
hCoV-19/Italy/TAA-7830034793/2021	EPI_ISL_9021169	2021-03-02	2022-01-24	Europe / Italy / Trentino-Alto Adige / Brunico
hCoV-19/Italy/TAA-7830034908/2021	EPI_ISL_9021141	2021-03-03	2022-01-24	Europe / Italy / Trentino-Alto Adige / Brunico
hCoV-19/Italy/TAA-7830034233/2021	EPI_ISL_9021132	2021-02-25	2022-01-24	Europe / Italy / Trentino-Alto Adige / Brunico
hCoV-19/Italy/TAA-7830028103/2021	EPI_ISL_9021903	2021-01-26	2022-01-24	Europe / Italy / Trentino-Alto Adige / Brunico
hCoV-19/Italy/TAA-7830034158/2021	EPI_ISL_9021899	2021-02-25	2022-01-24	Europe / Italy / Trentino-Alto Adige / Brunico
hCoV-19/Italy/TAA-7830035309/2021	EPI_ISL_9021726	2021-03-08	2022-01-24	Europe / Italy / Trentino-Alto Adige / Brunico
hCoV-19/Italy/TAA-7830034858/2021	EPI_ISL_9021746	2021-03-03	2022-01-24	Europe / Italy / Trentino-Alto Adige / Brunico
hCoV-19/Italy/TAA-7830035085/2021	EPI_ISL_9021689	2021-03-04	2022-01-24	Europe / Italy / Trentino-Alto Adige / Brunico
hCoV-19/Italy/TAA-7830035011/2021	EPI_ISL_9021705	2021-03-04	2022-01-24	Europe / Italy / Trentino-Alto Adige / Brunico
hCoV-19/Italy/TAA-7830035075/2021	EPI_ISL_9021664	2021-03-04	2022-01-24	Europe / Italy / Trentino-Alto Adige / Brunico
hCoV-19/Italy/TAA-7830034531/2021	EPI_ISL_9021593	2021-03-01	2022-01-24	Europe / Italy / Trentino-Alto Adige / Brunico
hCoV-19/Italy/TAA-7830036568/2021	EPI_ISL_9021566	2021-03-24	2022-01-24	Europe / Italy / Trentino-Alto Adige / Brunico
hCoV-19/Italy/TAA-7830035364/2021	EPI_ISL_9021561	2021-03-08	2022-01-24	Europe / Italy / Trentino-Alto Adige / San Candido
hCoV-19/Italy/TAA-7830032876/2021	EPI_ISL_9021530	2021-02-17	2022-01-24	Europe / Italy / Trentino-Alto Adige / Brunico
hCoV-19/Italy/TAA-7830036664/2021	EPI_ISL_9021448	2021-03-26	2022-01-24	Europe / Italy / Trentino-Alto Adige / Brunico
hCoV-19/Italy/TAA-7830028202/2021	EPI_ISL_9021420	2021-01-26	2022-01-24	Europe / Italy / Trentino-Alto Adige / Brunico
hCoV-19/Italy/TAA-7830034145/2021	EPI_ISL_9021351	2021-02-25	2022-01-24	Europe / Italy / Trentino-Alto Adige / Brunico
hCoV-19/Italy/TAA-7830034874/2021	EPI_ISL_9021229	2021-03-03	2022-01-24	Europe / Italy / Trentino-Alto Adige / Brunico
hCoV-19/Italy/TAA-7830032863/2021	EPI_ISL_8901535	2021-02-17	2022-01-20	Europe / Italy / Trentino-Alto Adige / Brunico
hCoV-19/Italy/TAA-7830034200/2021	EPI_ISL_8901529	2021-02-25	2022-01-20	Europe / Italy / Trentino-Alto Adige / Brunico
hCoV-19/Italy/TAA-1900526571/2021	EPI_ISL_8901524	2021-03-09	2022-01-20	Europe / Italy / Trentino-Alto Adige / Bolzano
hCoV-19/Italy/TAA-7830036596/2021	EPI_ISL_8901520	2021-03-25	2022-01-20	Europe / Italy / Trentino-Alto Adige / Brunico
hCoV-19/Italy/TAA-7830035302/2021	EPI_ISL_8901517	2021-03-08	2022-01-20	Europe / Italy / Trentino-Alto Adige / Brunico
hCoV-19/Italy/TAA-7830036678/2021	EPI_ISL_8901515	2021-03-26	2022-01-20	Europe / Italy / Trentino-Alto Adige / Brunico
hCoV-19/Italy/TAA-7830034207/2021	EPI_ISL_8901512	2021-02-25	2022-01-20	Europe / Italy / Trentino-Alto Adige / Brunico
hCoV-19/Italy/TAA-7830035073/2021	EPI_ISL_8901511	2021-03-04	2022-01-20	Europe / Italy / Trentino-Alto Adige / Brunico
hCoV-19/Italy/TAA-7830035407/2021	EPI_ISL_8901509	2021-03-08	2022-01-20	Europe / Italy / Trentino-Alto Adige / Brunico
hCoV-19/Italy/TAA-7830027026/2021	EPI_ISL_8901499	2021-01-20	2022-01-20	Europe / Italy / Trentino-Alto Adige / Brunico
hCoV-19/Italy/TAA-7830027042/2021	EPI_ISL_8901495	2021-01-20	2022-01-20	Europe / Italy / Trentino-Alto Adige / Brunico
hCoV-19/Italy/TAA-7830027027/2021	EPI_ISL_8900511	2021-01-20	2022-01-20	Europe / Italy / Trentino-Alto Adige / Brunico
hCoV-19/Italy/TAA-7830034277/2021	EPI_ISL_8900508	2021-02-26	2022-01-20	Europe / Italy / Trentino-Alto Adige / Brunico
hCoV-19/Italy/TAA-7830034268/2021	EPI_ISL_8900506	2021-02-25	2022-01-20	Europe / Italy / Trentino-Alto Adige / Brunico
hCoV-19/Italy/TAA-7830034448/2021	EPI_ISL_8891600	2021-02-26	2022-01-20	Europe / Italy / Trentino-Alto Adige / Brunico
hCoV-19/Italy/TAA-7830034116/2021	EPI_ISL_8891428	2021-02-25	2022-01-20	Europe / Italy / Trentino-Alto Adige / Brunico
hCoV-19/Italy/TAA-7830031444/2021	EPI_ISL_8891422	2021-02-11	2022-01-20	Europe / Italy / Trentino-Alto Adige / Brunico
hCoV-19/Italy/TAA-7830027020/2021	EPI_ISL_8891419	2021-01-20	2022-01-20	Europe / Italy / Trentino-Alto Adige / Brunico
hCoV-19/Italy/TAA-7830036121/2021	EPI_ISL_8891395	2021-03-17	2022-01-20	Europe / Italy / Trentino-Alto Adige / Brunico
hCoV-19/Italy/TAA-7830027244/2021	EPI_ISL_8891266	2021-01-21	2022-01-20	Europe / Italy / Trentino-Alto Adige / Brunico
hCoV-19/Italy/TAA-1900527863/2021	EPI_ISL_8891192	2021-03-09	2022-01-20	Europe / Italy / Trentino-Alto Adige / Bolzano
hCoV-19/Italy/TAA-7830035289/2021	EPI_ISL_8824278	2021-03-08	2022-01-18	Europe / Italy / Trentino-Alto Adige / Brunico
hCoV-19/Italy/TAA-7830034871/2021	EPI_ISL_8824259	2021-03-03	2022-01-18	Europe / Italy / Trentino-Alto Adige / Brunico
hCoV-19/Italy/TAA-7830034931/2021	EPI_ISL_8824271	2021-03-03	2022-01-18	Europe / Italy / Trentino-Alto Adige / Brunico
hCoV-19/Italy/TAA-7830028041/2021	EPI_ISL_8824276	2021-01-25	2022-01-18	Europe / Italy / Trentino-Alto Adige / Brunico
hCoV-19/Italy/TAA-7830028425/2021	EPI_ISL_8824275	2021-01-27	2022-01-18	Europe / Italy / Trentino-Alto Adige / Brunico
hCoV-19/Italy/TAA-7830030882/2021	EPI_ISL_8824265	2021-02-09	2022-01-18	Europe / Italy / Trentino-Alto Adige / Brunico
hCoV-19/Italy/TAA-7830028411/2021	EPI_ISL_8824264	2021-01-27	2022-01-18	Europe / Italy / Trentino-Alto Adige / Brunico
hCoV-19/Italy/TAA-7830027364/2021	EPI_ISL_8824255	2021-01-21	2022-01-18	Europe / Italy / Trentino-Alto Adige / Brunico
hCoV-19/Italy/TAA-7830027410/2021	EPI_ISL_8824242	2021-01-22	2022-01-18	Europe / Italy / Trentino-Alto Adige / Brunico
hCoV-19/Italy/TAA-7830028714/2021	EPI_ISL_8824256	2021-01-28	2022-01-18	Europe / Italy / Trentino-Alto Adige / Brunico
hCoV-19/Italy/TAA-7830035367/2021	EPI_ISL_8824267	2021-03-08	2022-01-18	Europe / Italy / Trentino-Alto Adige / San Candido
hCoV-19/Italy/TAA-7830035967/2021	EPI_ISL_8782999	2021-03-16	2022-01-17	Europe / Italy / Trentino-Alto Adige / Brunico
hCoV-19/Italy/TAA-7830036746/2021	EPI_ISL_8782917	2021-03-29	2022-01-17	Europe / Italy / Trentino-Alto Adige / Brunico
hCoV-19/Italy/TAA-7830035995/2021	EPI_ISL_8782931	2021-03-16	2022-01-17	Europe / Italy / Trentino-Alto Adige / Brunico
hCoV-19/Italy/TAA-7830030881/2021	EPI_ISL_8783012	2021-02-09	2022-01-17	Europe / Italy / Trentino-Alto Adige / Brunico
hCoV-19/Italy/TAA-7830029622/2021	EPI_ISL_8783008	2021-02-02	2022-01-17	Europe / Italy / Trentino-Alto Adige / Brunico
hCoV-19/Italy/TAA-7830028735/2021	EPI_ISL_8783007	2021-01-28	2022-01-17	Europe / Italy / Trentino-Alto Adige / Brunico
hCoV-19/Italy/TAA-7830027462/2021	EPI_ISL_8783002	2021-01-22	2022-01-17	Europe / Italy / Trentino-Alto Adige / Brunico
hCoV-19/Italy/TAA-7830027028/2021	EPI_ISL_8783001	2021-01-20	2022-01-17	Europe / Italy / Trentino-Alto Adige / Brunico
hCoV-19/Italy/TAA-7830028149/2021	EPI_ISL_8782918	2021-01-26	2022-01-17	Europe / Italy / Trentino-Alto Adige / Brunico
hCoV-19/Italy/TAA-7830030698/2021	EPI_ISL_8782910	2021-02-08	2022-01-17	Europe / Italy / Trentino-Alto Adige / Brunico
hCoV-19/Italy/TAA-7830026919/2021	EPI_ISL_8783000	2021-01-19	2022-01-17	Europe / Italy / Trentino-Alto Adige / Brunico
hCoV-19/Italy/TAA-7830031439/2021	EPI_ISL_8782926	2021-02-11	2022-01-17	Europe / Italy / Trentino-Alto Adige / Brunico
hCoV-19/Italy/TAA-7830030467/2021	EPI_ISL_8783011	2021-02-05	2022-01-17	Europe / Italy / Trentino-Alto Adige / Brunico
hCoV-19/Italy/TAA-7830028344/2021	EPI_ISL_8783006	2021-01-27	2022-01-17	Europe / Italy / Trentino-Alto Adige / Brunico
hCoV-19/Italy/TAA-7830028233/2021	EPI_ISL_8783005	2021-01-26	2022-01-17	Europe / Italy / Trentino-Alto Adige / Brunico
hCoV-19/Italy/TAA-7830036966/2021	EPI_ISL_8665975	2021-03-31	2022-01-13	Europe / Italy / Trentino-Alto Adige / Brunico
hCoV-19/Italy/TAA-7830034928/2021	EPI_ISL_8671011	2021-03-03	2022-01-13	Europe / Italy / Trentino-Alto Adige / Brunico
hCoV-19/Italy/TAA-7830034359/2021	EPI_ISL_8664686	2021-02-26	2022-01-13	Europe / Italy / Trentino-Alto Adige / Brunico
hCoV-19/Italy/TAA-7830027141/2021	EPI_ISL_8664451	2021-01-20	2022-01-13	Europe / Italy / Trentino-Alto Adige / Brunico
hCoV-19/Italy/TAA-7830035415/2021	EPI_ISL_8670756	2021-03-08	2022-01-13	Europe / Italy / Trentino-Alto Adige / Brunico
hCoV-19/Italy/TAA-7830027230/2021	EPI_ISL_8669727	2021-01-21	2022-01-13	Europe / Italy / Trentino-Alto Adige / Brunico
hCoV-19/Italy/TAA-7830027689/2021	EPI_ISL_8664989	2021-01-22	2022-01-13	Europe / Italy / Trentino-Alto Adige / Brunico
hCoV-19/Italy/TAA-7830025992/2021	EPI_ISL_8664179	2021-01-14	2022-01-13	Europe / Italy / Trentino-Alto Adige / Brunico
hCoV-19/Italy/TAA-7830030321/2021	EPI_ISL_8670516	2021-02-05	2022-01-13	Europe / Italy / Trentino-Alto Adige / Brunico
hCoV-19/Italy/TAA-7830031446/2021	EPI_ISL_8664441	2021-02-11	2022-01-13	Europe / Italy / Trentino-Alto Adige / Brunico
hCoV-19/Italy/TAA-7830027988/2021	EPI_ISL_8664719	2021-01-25	2022-01-13	Europe / Italy / Trentino-Alto Adige / Brunico
hCoV-19/Italy/TAA-7830036868/2021	EPI_ISL_8623271	2021-03-30	2022-01-12	Europe / Italy / Trentino-Alto Adige / Brunico
hCoV-19/Italy/TAA-7830035008/2021	EPI_ISL_8628682	2021-03-04	2022-01-12	Europe / Italy / Trentino-Alto Adige / Brunico
hCoV-19/Italy/TAA-7830034986/2021	EPI_ISL_8616487	2021-03-03	2022-01-12	Europe / Italy / Trentino-Alto Adige / Brunico
hCoV-19/Italy/TAA-7830034414/2021	EPI_ISL_8625888	2021-02-26	2022-01-12	Europe / Italy / Trentino-Alto Adige / Brunico
hCoV-19/Italy/TAA-7830034137/2021	EPI_ISL_8618743	2021-02-25	2022-01-12	Europe / Italy / Trentino-Alto Adige / Brunico
hCoV-19/Italy/TAA-1900528852/2021	EPI_ISL_8625890	2021-03-09	2022-01-12	Europe / Italy / Trentino-Alto Adige / Bolzano
hCoV-19/Italy/TAA-1900527805/2021	EPI_ISL_8623279	2021-03-09	2022-01-12	Europe / Italy / Trentino-Alto Adige / Bolzano
hCoV-19/Italy/TAA-1900527802/2021	EPI_ISL_8616483	2021-03-09	2022-01-12	Europe / Italy / Trentino-Alto Adige / Bolzano
hCoV-19/Italy/TAA-7830037039/2021	EPI_ISL_8623529	2021-04-01	2022-01-12	Europe / Italy / Trentino-Alto Adige / Brunico
hCoV-19/Italy/TAA-1900527751/2021	EPI_ISL_8623358	2021-03-09	2022-01-12	Europe / Italy / Trentino-Alto Adige / Bolzano
hCoV-19/Italy/TAA-7830036766/2021	EPI_ISL_8623331	2021-03-29	2022-01-12	Europe / Italy / Trentino-Alto Adige / Brunico
hCoV-19/Italy/TAA-7830034993/2021	EPI_ISL_8618898	2021-03-03	2022-01-12	Europe / Italy / Trentino-Alto Adige / Brunico
hCoV-19/Italy/TAA-7830034459/2021	EPI_ISL_8628685	2021-02-26	2022-01-12	Europe / Italy / Trentino-Alto Adige / Brunico
hCoV-19/Italy/TAA-7830027031/2021	EPI_ISL_8628676	2021-01-20	2022-01-12	Europe / Italy / Trentino-Alto Adige / Brunico
hCoV-19/Italy/TAA-7830027917/2021	EPI_ISL_8623522	2021-01-25	2022-01-12	Europe / Italy / Trentino-Alto Adige / Brunico
hCoV-19/Italy/TAA-7830034982/2021	EPI_ISL_8623335	2021-03-03	2022-01-12	Europe / Italy / Trentino-Alto Adige / Brunico
hCoV-19/Italy/TAA-7830027246/2021	EPI_ISL_8623333	2021-01-21	2022-01-12	Europe / Italy / Trentino-Alto Adige / Brunico
hCoV-19/Italy/TAA-7830028168/2021	EPI_ISL_8623326	2021-01-26	2022-01-12	Europe / Italy / Trentino-Alto Adige / Brunico
hCoV-19/Italy/TAA-7830030496/2021	EPI_ISL_8618473	2021-02-05	2022-01-12	Europe / Italy / Trentino-Alto Adige / Brunico
hCoV-19/Italy/TAA-7830027243/2021	EPI_ISL_8618463	2021-01-21	2022-01-12	Europe / Italy / Trentino-Alto Adige / Brunico
hCoV-19/Italy/TAA-7830027794/2021	EPI_ISL_8617689	2021-01-25	2022-01-12	Europe / Italy / Trentino-Alto Adige / Brunico
hCoV-19/Italy/TAA-7830026072/2021	EPI_ISL_8628670	2021-01-14	2022-01-12	Europe / Italy / Trentino-Alto Adige / Brunico
hCoV-19/Italy/TAA-7830031856/2021	EPI_ISL_8623525	2021-02-12	2022-01-12	Europe / Italy / Trentino-Alto Adige / Brunico
hCoV-19/Italy/TAA-7830028272/2021	EPI_ISL_8618468	2021-01-27	2022-01-12	Europe / Italy / Trentino-Alto Adige / Brunico
hCoV-19/Italy/TAA-7830036867/2021	EPI_ISL_8618987	2021-03-30	2022-01-12	Europe / Italy / Trentino-Alto Adige / Brunico
hCoV-19/Italy/TAA-7830034299/2021	EPI_ISL_8592380	2021-02-26	2022-01-11	Europe / Italy / Trentino-Alto Adige / Brunico
